# Supplementary material for: A quantitative systems pharmacology model for certolizumab pegol treatment in moderate-to-severe psoriasis
Source: Front Immunol. 2023 Sep 20;14:1212981. doi: 10.3389/fimmu.2023.1212981 (PMC10552644; doi:10.3389/fimmu.2023.1212981)
Supplement: Supplementary Tables — Table 1.XLSX [file Table_1.xlsx]

## Sheet: Title page
SUPPLEMENTARY TABLES Certolizumab pegol for moderate-to-severe psoriasis: A quantitative systems pharmacology model AUTHORS: Pablo Coto Segura†, Cristina Segú-Vergés†, Antonio Martorell*, David Moreno-Ramírez, Guillem Jorba, Valentin Junet, Filippo Guerri, Xavier Daura, Baldomero Oliva, Carlos Cara, Olaya Suárez-Magdalena, Sonya Abraham, José Manuel Mas ✝ These authors equally contributed to this…

## Sheet: A
Supplementary Table A. Proteins included in the diseases molecular characterization. Activation in disease column indicates whether the protein is increased/overactivated (1) or reduced/inhibited (-1) in the context of each disease (1/-1 denote conflicting or complex role of the protein on the disease). Note that proteins can be repeated in more than one motive. "In PASI75 optimised response" col…
Motive	Gene name	Uniprot code	Activation in disease	References	In PASI75 optimised response?
Hyperplasia by hyperproliferation of keratinocytes	K16	P08779	1	PMID:7577575 // PMID: 24523322	1
Hyperplasia by hyperproliferation of keratinocytes	K17	Q04695	1	PMID:7577575 // PMID: 23189171 // PMID: 28738209	1
Hyperplasia by hyperproliferation of keratinocytes	K6	P48668	1	PMID:7577575	1
Hyperplasia by hyperproliferation of keratinocytes	PIM1	P11309	1	PMID: 24523322	1
Hyperplasia by hyperproliferation of keratinocytes	JUNB	P17275	1	PMID: 17637826	1
Hyperplasia by hyperproliferation of keratinocytes	PPARD	Q03181	1	PMID: 17637826	1
Hyperplasia by hyperproliferation of keratinocytes	PPARA	Q07869	-1	PMID: 20706605	0
Hyperplasia by hyperproliferation of keratinocytes	PPARG	P37231	-1	PMID: 20706605	1
Hyperplasia by hyperproliferation of keratinocytes	STAT3	P40763	1	PMID: 20811392 // doi.org/10.1016/j.dsi.2015.04.010	1
Hyperplasia by hyperproliferation of keratinocytes	HBEGF	Q99075	1	PMID: 17637826	1
Hyperplasia by hyperproliferation of keratinocytes	CCHCR1	Q8TD31	1	PMID:24858563 // PMID: 17221218 // DB: UniProtKB - CCHCR_HUMAN // PMID: 20846119 // PMID: 23189171	1
Hyperplasia by hyperproliferation of keratinocytes	CCHCR1	Q8TD31	-1	PMID:24858563 // PMID: 17221218 // DB: UniProtKB - CCHCR_HUMAN // PMID: 20846119 // PMID: 23189171	1
Hyperplasia by hyperproliferation of keratinocytes	AREG	P15514	1	PMID: 15955087 // PMID:15968269	1
Hyperplasia by hyperproliferation of keratinocytes	TGFA	P01135	1	PMID:15968269	1
Hyperplasia by hyperproliferation of keratinocytes	IL8	P10145	1	PMID:15968269	1
Hyperplasia by hyperproliferation of keratinocytes	EGFR	P00533	1	PMID:15968269 // PMID: 7780913	1
Hyperplasia by hyperproliferation of keratinocytes	FGF7 // KGF	P21781	1	PMID:19577640 // PMID: 30423328 // PMID: 16043414 // PMID: 29232931	1
Hyperplasia by hyperproliferation of keratinocytes	FGF10	O15520	1	PMID: 15679583	1
Hyperplasia by hyperproliferation of keratinocytes	IL-20	Q9NYY1	1	PMID:17277128 // PMID: 16043414 // PMID:20846119 // PMID: 19830738	1
Hyperplasia by hyperproliferation of keratinocytes	IL-22	Q9GZX6	1	PMID: 19330474 // PMID: 19830738 // PMID: 30287254	1
Hyperplasia by hyperproliferation of keratinocytes	IFNG	P01579	1	PMID:19027868 // PMID:29232931	0
Hyperplasia by hyperproliferation of keratinocytes	REG3A	Q06141	1	PMID: 22727489	1
Hyperplasia by hyperproliferation of keratinocytes	MAD MXD1	Q05195	1	PMID: 11709721	1
Hyperplasia by hyperproliferation of keratinocytes	IL15	P40933	1	PMID: 18782269	1
Hyperplasia by hyperproliferation of keratinocytes	WNT5A	P41221	1	PMID: 26202350	1
Hyperplasia by hyperproliferation of keratinocytes	NOTCH1	P46531	-1	PMID: 26848218	1
Hyperplasia by hyperproliferation of keratinocytes	ALOX15B // 15-LOX-2	O15296	1	PMID: 18755188 // PMID: 16581564 // PMID: 2844912	1
Hyperplasia by hyperproliferation of keratinocytes	ALOX15B // 15-LOX-2	O15296	-1	PMID: 18755188 // PMID: 16581564 // PMID: 2844912	1
Hyperplasia by hyperproliferation of keratinocytes	CASP14	P31944	-1	PMID: 15331408 // PMID: 23014340	1
Hyperplasia by hyperproliferation of keratinocytes	YAP1	P46937	1	PMID: 30323299	1
Hyperplasia by hyperproliferation of keratinocytes	EREG	O14944	1	PMID: 16996251	1
Hyperplasia by hyperproliferation of keratinocytes	CDH13	P55290	-1	PMID: 12932231 // PMID: 15816843	1
Abnormal keratinocyte differentiation	S100A7	P31151	1	PMID: 27958610	0
Abnormal keratinocyte differentiation	CDSN	Q15517	1	PMID:11454986 // doi.org/10.1016/j.dsi.2015.04.010 // PMID: 20846119 // PMID: 11454986	1
Abnormal keratinocyte differentiation	IVL	P07476	1	PMID: 23283814 // PMID: 15187321	0
Abnormal keratinocyte differentiation	HRNR	Q86YZ3	1	PMID: 15507446	1
Abnormal keratinocyte differentiation	PI3	P19957	1	PMID: 15187321	1
Abnormal keratinocyte differentiation	DSC1	Q08554	-1	PMID: 19330474	1
Abnormal keratinocyte differentiation	LCE3B	Q5TA77	-1	PMID: 20846119 // 19169253 // 26015782	1
Abnormal keratinocyte differentiation	LCE3C	Q5T5A8	-1	PMID: 20846119 // 19169253 // 26015782	1
Abnormal keratinocyte differentiation	SPTLC1 LCB1	O15269	-1	PMID: 17982236 // doi.org/10.1016/j.dsi.2015.04.010	1
Abnormal keratinocyte differentiation	PSAP	P07602	-1	PMID: 11231313	1
Abnormal keratinocyte differentiation	K1	P04264	-1	PMID:29232931	1
Abnormal keratinocyte differentiation	K10	P13645	-1	PMID:29232931	1
Abnormal keratinocyte differentiation	CCHCR1	Q8TD31	1	PMID:24858563 // PMID: 17221218 // DB: UniProtKB - CCHCR_HUMAN // PMID: 20846119	1
Abnormal keratinocyte differentiation	CCHCR1	Q8TD31	-1	PMID:24858563 // PMID: 17221218 // DB: UniProtKB - CCHCR_HUMAN // PMID: 20846119	1
Abnormal keratinocyte differentiation	IL36A	Q9UHA7	1	PMID: 29757591 // PMID: 29142248	1
Abnormal keratinocyte differentiation	IL36B	Q9NZH7	1	PMID: 29757591 // PMID: 29142248	1
Abnormal keratinocyte differentiation	IL36G	Q9NZH8	1	PMID: 29757591 // PMID: 29142248	1
Abnormal keratinocyte differentiation	STAT3	P40763	1	PMID: 20811392 // doi.org/10.1016/j.dsi.2015.04.010	1
Abnormal keratinocyte differentiation	IL-22	Q9GZX6	1	PMID: 19330474 // PMID: 19830738	1
Abnormal keratinocyte differentiation	IL-17A	Q16552	1	PMID: 19563608 // PMID: 27958610 // PMID: 22229441	1
Abnormal keratinocyte differentiation	ST14 // Matriptase	Q9Y5Y6	1	PMID: 26513078	1
Abnormal keratinocyte differentiation	EFNA1	P20827	-1	PMID: 23190894	1
Abnormal keratinocyte differentiation	GRHL2	Q6ISB3	1	PMID: 23254293	1
Exacerbation of immunological skin barrier	CAMP // LL-37	P49913	1	doi.org/10.1016/j.dsi.2015.04.010 // PMID:25470744 // PMID: 29232931	1
Exacerbation of immunological skin barrier	DEFB4A // HBD-2	O15263	1	doi.org/10.1016/j.dsi.2015.04.010 // PMID:20846119 // PMID: 30287254	1
Exacerbation of immunological skin barrier	DEFB103A // HBD-3	P81534	1	doi.org/10.1016/j.dsi.2015.04.010 // PMID:20846119	1
Exacerbation of immunological skin barrier	S100A7	P31151	1	doi.org/10.1016/j.dsi.2015.04.010 // PMID:22402441 // PMID: 28060905	0
Exacerbation of immunological skin barrier	S100A7A // S100A15	Q86SG5	1	PMID:22402441	1
Exacerbation of immunological skin barrier	S100A8	P05109	1	doi.org/10.1016/j.dsi.2015.04.010 // PMID:24151518 // PMID: 29605872	1
Exacerbation of immunological skin barrier	S100A9	P06702	1	doi.org/10.1016/j.dsi.2015.04.010 // PMID:24151518 // PMID: 29605872	1
Exacerbation of immunological skin barrier	LCN2	P80188	1	PMID: 27165470 // PMID: 26979478 // PMID: 26702876 // PMID: 22300286	1
Exacerbation of immunological skin barrier	S100A12	P80511	1	PMID: 26333514 // PMID: 25897967 // PMID: 30287254	1
Exacerbation of immunological skin barrier	CCL20	P78556	1	PMID:20846119 // PMID: 19295614	1
Exacerbation of immunological skin barrier	CD1D	P15813	1	PMID: 11034419	1
Exacerbation of immunological skin barrier	IL-17A	Q16552	1	PMID: 19563608 // PMID: 27958610 // PMID: 20846119 // PMID: 22402441	1
Exacerbation of immunological skin barrier	TLR7	Q9NYK1	1	PMID:20846119	1
Exacerbation of immunological skin barrier	TLR8	Q9NR97	1	PMID:20846119	1
Exacerbation of immunological skin barrier	TLR9	Q9NR96	1	PMID:20846119	1
Activation of inflammatory skin cascade	LCN2	P80188	1	PMID: 27165470 // PMID: 26979478 // PMID: 26702876 // PMID: 22300286	1
Activation of inflammatory skin cascade	IL8	P10145	1	PMID:15968269 //PMID:19563608 // PMID: 22491250	1
Activation of inflammatory skin cascade	CXCL1	P09341	1	PMID:17314973 // PMID: 25828362 // PMID: 28738209	1
Activation of inflammatory skin cascade	CXCL2	P19875	1	PMID: 28738209	1
Activation of inflammatory skin cascade	CCL20	P78556	1	PMID:20846119 // PMID: 19295614	1
Activation of inflammatory skin cascade	IFNα 2	P01563	1	PMID:20846119 // PMID: 15998792 // PMID: 15757824 // PMID: 1751354	1
Activation of inflammatory skin cascade	IL18	Q14116	1	PMID:20846119 // PMID: 29416693 // PMID: 28299442 // PMID: 26690141	0
Activation of inflammatory skin cascade	IL12A	P29459	1	PMID:20846119	1
Activation of inflammatory skin cascade	NOS2	P35228	1	PMID: 21777217 // PMID: 25539641 // PMID: 20846119	1
Activation of inflammatory skin cascade	MAPK3 // ERK1	P27361	1	PMID: 24151518 // PMID: 21777217	1
Activation of inflammatory skin cascade	MAPK1 // ERK2	P28482	1	PMID: 24151518 // PMID: 21777217	1
Activation of inflammatory skin cascade	MAPK11 // p38 beta	Q15759	1	PMID: 24151518 // PMID: 21777217	1
Activation of inflammatory skin cascade	MAPK12 //p38 gamma	P53778	1	PMID: 24151518 // PMID: 21777217	1
Activation of inflammatory skin cascade	MAPK13 //p38 delta	O15264	1	PMID: 24151518 // PMID: 21777217	1
Activation of inflammatory skin cascade	MAPK14 //p38 alpha	Q16539	1	PMID: 24151518 // PMID: 21777217	1
Activation of inflammatory skin cascade	MSK1 // RPS6KA5	O75582	1	PMID: 16543895	1
Activation of inflammatory skin cascade	NFκB	P19838	1	PMID: 19563608 // PMID: 19149745 // PMID: 21777217	1
Activation of inflammatory skin cascade	TNFAIP3 // A20	P21580	-1	PMID: 30118730	1
Activation of inflammatory skin cascade	CARD14	Q9BXL6	1	PMID: 22521418 // PMID: 30386326 // PMID: 28738209	1
Activation of inflammatory skin cascade	IL1B	P01584	1	PMID: 20846119 // PMID: 30120937	1
Activation of inflammatory skin cascade	TNF-α	P01375	1	PMID: 20846119 // PMID: 29232931 // PMID: 27958610	1
Activation of inflammatory skin cascade	IL36G	Q9NZH8	1	PMID:23291100 // PMID: 25897967	1
Activation of inflammatory skin cascade	ANGPT2	O15123	1	PMID: 11348459 // PMID: 19563608	0
Activation of inflammatory skin cascade	Tie2	Q02763	1	PMID: 11348459 // PMID: 19563608	1
Activation of inflammatory skin cascade	ICAM1	P05362	1	PMID: 20846119 // PMID: 19563608 // PMID: 17314973	1
Activation of inflammatory skin cascade	VCAM1	P19320	1	PMID: 19563608 // DB: UniProtKB: VCAM1_HUMAN // PMID: 17314973	1
Activation of inflammatory skin cascade	SELE ELAM1	P16581	1	PMID: 19563608 // PMID: 17314973	1
Activation of inflammatory skin cascade	Ahr	P35869	-1	PMID: 24521260 // PMID: 30394267 // PMID:21777217 // PMID: 24909886	1
Activation of inflammatory skin cascade	IFNG	P01579	1	PMID:29232931 // PMID: 19563608	0
Abnormal adaptive immune response	IFNG	P01579	1	PMID:29232931 // PMID: 19563608 // PMID: 20846119	0
Abnormal adaptive immune response	IL12A	P29459	1	PMID:20846119	1
Abnormal adaptive immune response	IL18	Q14116	1	PMID:20846119 // PMID: 29416693 // PMID: 28299442 // PMID: 26690141	0
Abnormal adaptive immune response	IL-17A	Q16552	1	PMID: 19563608 // PMID: 27958610 // PMID: 20846119	1
Abnormal adaptive immune response	IL-17F	Q96PD4	1	PMID: 19563608 // PMID: 27958610 // PMID: 20846119	1
Abnormal adaptive immune response	TGFB1	P01137	1	PMID: 19563608 // PMID: 18469800 // PMID: 20846119 // PMID: 17560118	1
Abnormal adaptive immune response	TGFB1	P01137	-1	PMID: 19563608 // PMID: 18469800 // PMID: 20846119 // PMID: 17560118	1
Abnormal adaptive immune response	IL-4	P05112	-1	PMID:19169253 // PMID: 19563608 // PMID: 28064550 // PMID:20846119	1
Abnormal adaptive immune response	STAT1	P42224	1	PMID:17314973 // PMID: 23013371	1
Abnormal adaptive immune response	IL-19	Q9UHD0	1	PMID: 19563608 // PMID: 25046339 // PMID: 17314973	1
Abnormal adaptive immune response	IL-21	Q9HBE4	1	PMID: 20846119 // PMID: 21441456 // PMID: 22250707	1
Abnormal adaptive immune response	IL-22	Q9GZX6	1	PMID: 19563608 // PMID: 20846119	1
Abnormal adaptive immune response	IL23A	Q9NPF7	1	PMID: 19563608 // PMID: 20846119	1
Abnormal adaptive immune response	IL12B	P29460	1	PMID: 19563608 // PMID: 17587057	1
Abnormal adaptive immune response	IL-23R	Q5VWK5	1	PMID: 18219280 // PMID: 23563201 // PMID: 20846119 // PMID: 17587057	1
Abnormal adaptive immune response	IL-9	P15248	1	PMID:23335955 // PMID: 24431112	1
Abnormal adaptive immune response	ICAM1	P05362	1	PMID: 20846119 // PMID: 19563608	1
Abnormal adaptive immune response	FOXP3	Q9BZS1	-1	PMID: 28738533 // PMID:20846119	1
Abnormal adaptive immune response	c-JUN	P05412	-1	PMID: 23182477	1
Abnormal adaptive immune response	HLA-C	Q29963	1	PMID:20846119 // PMID: 29072309	1
Abnormal adaptive immune response	ERAP1	Q9NZ08	1	PMID: 29232931 // DB: UniProtKB: ERAP1_HUMAN // PMID: 30313118	1
Abnormal adaptive immune response	ERAP1	Q9NZ08	-1	PMID: 29232931 // DB: UniProtKB: ERAP1_HUMAN // PMID: 30313118	1
Abnormal adaptive immune response	ITGA1	P56199	1	PMID: 17603494	1
Abnormal adaptive immune response	ITGB1	P05556	1	PMID: 17603494	1
Abnormal adaptive immune response	IL6R	P08887	1	PMID: 19648274 // PMID: 20846119	1
Abnormal adaptive immune response	IL6ST	P40189	1	PMID: 19648274 // PMID: 20846119	1
Abnormal adaptive immune response	IL-6	P05231	1	PMID: 20846119 // PMID: 19563608 // PMID: 19648274	0
Abnormal adaptive immune response	IL15	P40933	1	PMID: 17934500 // PMID: 17554368 // PMID: 18782269 // PMID: 19487306	1
Abnormal adaptive immune response	ITGAE	P38570	1	PMID: 11310827 // PMID: 17314973 // PMID: 11756941	1
Abnormal adaptive immune response	ITGB7	P26010	1	PMID: 11310827 // PMID: 17314973 // PMID: 11756941	1
Abnormal adaptive immune response	CXCR3	P49682	1	PMID: 11310827 // PMID: 19517126	0
Abnormal adaptive immune response	RUNX3	Q13761	1	PMID: 29232931 // PMID: 27082311 // PMID: 26045321	1
Increased vascularization	TNF-α	P01375	1	PMID:19563608	1
Increased vascularization	THBS1	P07996	-1	PMID:19563608	1
Increased vascularization	IL-8	P10145	1	PMID:19563608	1
Increased vascularization	IL-17A	Q16552	1	PMID:19563608	1
Increased vascularization	IL-26	Q9NPH9	1	PMID: 20846119 // PMID: 30423328 // PMID: 22236965	1
Increased vascularization	HIF1A	Q16665	1	PMID: 19563608	1
Increased vascularization	EPAS1 // HIF2A	Q99814	1	PMID: 19563608	1
Increased vascularization	VHL	P40337	1	PMID: 19563608 // DB: UniProtKB: VHL_HUMAN	1
Increased vascularization	VEGFA	P15692	1	PMID:25227750 // PMID: 19563608	1
Increased vascularization	VEGFR1 // FLT1	P17948	1	PMID:25227750 // PMID: 19563608	0
Increased vascularization	KDR // VEGFR2	P35968	1	PMID:25227750 // PMID: 19563608	1
Increased vascularization	FLT4 // VEGFR3	P35916	1	PMID:25227750 // PMID: 19563608	1
Increased vascularization	ANGPT1	Q15389	1	PMID: 11348459	1
Increased vascularization	ANGPT2	O15123	1	PMID: 11348459 // PMID: 19563608	0
Increased vascularization	Tie2	Q02763	1	PMID: 11348459 // PMID: 19563608	1
Increased vascularization	IL-9	P15248	1	PMID:23335955 // PMID: 24431112	1
Increased vascularization	FGF2	P09038	1	PMID: 11348459	1
Increased vascularization	PIM1	P11309	1	PMID: 24523322	1
Increased vascularization	RAGE	Q15109	1	PMID: 27958610 // PMID: 28060905	1
Increased vascularization	ITGAV	P06756	1	PMID:19563608	1
Increased vascularization	ITGB3	P05106	1	PMID:19563608	1
Increased vascularization	MMP9	P14780	1	PMID: 29783242	1

## Sheet: B
Supplementary Table B. Gene expression changes detected in moderate-to-severe psoriasis in publicly available gene expression datasets. Modulated in severe psoriasis vs mild psoriasis/control: 1 indicates upregulation, -1 indicates downregulation.
UniProtKB code	Protein name	Gene name	Modulated in severe psoriasis vs mild psoriasis/control
Q96GJ1	tRNA (uracil(54)-C(5))-methyltransferase homolog	TRMT2B	1
Q96MT1	RING finger protein 145	RNF145	1
Q93050	V-type proton ATPase 116 kDa subunit a isoform 1	ATP6V0A1	1
P31512	Dimethylaniline monooxygenase [N-oxide-forming] 4	FMO4	1
P11279	Lysosome-associated membrane glycoprotein 1	LAMP1	1
Q8N4U5	T-complex protein 11-like protein 2	TCP11L2	1
O75365	Protein tyrosine phosphatase type IVA 3	PTP4A3	1
P21860	Receptor tyrosine-protein kinase erbB-3	ERBB3	1
P61966	AP-1 complex subunit sigma-1A	AP1S1	1
P08842	Steryl-sulfatase	STS	1
Q2VPB7	AP-5 complex subunit beta-1	AP5B1	1
Q9HB19	Pleckstrin homology domain-containing family A member 2	PLEKHA2	1
Q9UGM1	Neuronal acetylcholine receptor subunit alpha-9	CHRNA9	1
O00471	Exocyst complex component 5	EXOC5	1
O60725	Protein-S-isoprenylcysteine O-methyltransferase	ICMT	1
Q6DHV5	Protein CC2D2B	CC2D2B	1
P23219	Prostaglandin G/H synthase 1	PTGS1	1
Q9HB29	Interleukin-1 receptor-like 2	IL1RL2	1
P55085	Proteinase-activated receptor 2	F2RL1	1
P46060	Ran GTPase-activating protein 1	RANGAP1	1
Q5VVQ6	Ubiquitin thioesterase OTU1	YOD1	1
Q8NCR0	UDP-GalNAc:beta-1,3-N-acetylgalactosaminyltransferase 2	B3GALNT2	1
P10809	60 kDa heat shock protein, mitochondrial	HSPD1	1
P09871	Complement C1s subcomponent	C1S	1
P40238	Thrombopoietin receptor	MPL	1
Q6UWN5	Ly6/PLAUR domain-containing protein 5	LYPD5	1
Q99523	Sortilin	SORT1	1
P62993	Growth factor receptor-bound protein 2	GRB2	1
Q6P9F7	Volume-regulated anion channel subunit LRRC8B	LRRC8B	1
P55082	Microfibril-associated glycoprotein 3	MFAP3	1
Q9BZQ6	ER degradation-enhancing alpha-mannosidase-like protein 3	EDEM3	1
Q9Y4P8	WD repeat domain phosphoinositide-interacting protein 2	WIPI2	1
O75884	Putative hydrolase RBBP9	RBBP9	1
Q5JTC6	APC membrane recruitment protein 1	AMER1	1
Q8N2M4	Lysoplasmalogenase-like protein TMEM86A	TMEM86A	1
Q9H1E1	Ribonuclease 7	RNASE7	1
Q9BTC0	Death-inducer obliterator 1	DIDO1	-1
Q96L91	E1A-binding protein p400	EP400	-1
Q6W2J9	BCL-6 corepressor	BCOR	-1
Q9UPN3	Microtubule-actin cross-linking factor 1, isoforms 1/2/3/5	MACF1	-1
Q5SXM2	snRNA-activating protein complex subunit 4	SNAPC4	-1
Q96P67	Probable G-protein coupled receptor 82	GPR82	-1
P48553	Trafficking protein particle complex subunit 10	TRAPPC10	-1
Q9NZB8	Molybdenum cofactor biosynthesis protein 1	MOCS1	-1
Q5T1R4	Transcription factor HIVEP3	HIVEP3	-1
P17655	Calpain-2 catalytic subunit	CAPN2	-1
Q8IXJ9	Putative Polycomb group protein ASXL1	ASXL1	-1
Q8N8D9	Uncharacterized protein C5orf56	C5orf56	-1
Q15428	Splicing factor 3A subunit 2	SF3A2	-1
Q8NEY1	Neuron navigator 1	NAV1	-1
Q32MZ4	Leucine-rich repeat flightless-interacting protein 1	LRRFIP1	-1
Q9Y6J0	Calcineurin-binding protein cabin-1	CABIN1	-1
Q6UUV7	CREB-regulated transcription coactivator 3	CRTC3	-1
A4QPB2	Low-density lipoprotein receptor-related protein 5-like protein	LRP5L	-1
Q8TCT6	Signal peptide peptidase-like 3	SPPL3	-1
Q9H9J4	Ubiquitin carboxyl-terminal hydrolase 42	USP42	-1
P35052	Glypican-1	GPC1	-1
Q13322	Growth factor receptor-bound protein 10	GRB10	-1

## Sheet: C
Supplementary Table C. GSM samples from GEO, used for caclulating sample size.
GSM	GSE	COHORT
GSM337197	GSE13355	CONTROL
GSM337198	GSE13355	CONTROL
GSM337199	GSE13355	CONTROL
GSM337200	GSE13355	CONTROL
GSM337201	GSE13355	CONTROL
GSM337202	GSE13355	CONTROL
GSM337203	GSE13355	CONTROL
GSM337204	GSE13355	CONTROL
GSM337205	GSE13355	CONTROL
GSM337206	GSE13355	CONTROL
GSM337207	GSE13355	CONTROL
GSM337208	GSE13355	CONTROL
GSM337209	GSE13355	CONTROL
GSM337210	GSE13355	CONTROL
GSM337211	GSE13355	CONTROL
GSM337212	GSE13355	CONTROL
GSM337213	GSE13355	CONTROL
GSM337214	GSE13355	CONTROL
GSM337215	GSE13355	CONTROL
GSM337216	GSE13355	CONTROL
GSM337217	GSE13355	CONTROL
GSM337218	GSE13355	CONTROL
GSM337219	GSE13355	CONTROL
GSM337220	GSE13355	CONTROL
GSM337221	GSE13355	CONTROL
GSM337222	GSE13355	CONTROL
GSM337223	GSE13355	CONTROL
GSM337224	GSE13355	CONTROL
GSM337225	GSE13355	CONTROL
GSM337226	GSE13355	CONTROL
GSM337227	GSE13355	CONTROL
GSM337228	GSE13355	CONTROL
GSM337229	GSE13355	CONTROL
GSM337230	GSE13355	CONTROL
GSM337231	GSE13355	CONTROL
GSM337232	GSE13355	CONTROL
GSM337233	GSE13355	CONTROL
GSM337234	GSE13355	CONTROL
GSM337235	GSE13355	CONTROL
GSM337236	GSE13355	CONTROL
GSM337237	GSE13355	CONTROL
GSM337238	GSE13355	CONTROL
GSM337239	GSE13355	CONTROL
GSM337240	GSE13355	CONTROL
GSM337241	GSE13355	CONTROL
GSM337242	GSE13355	CONTROL
GSM337243	GSE13355	CONTROL
GSM337244	GSE13355	CONTROL
GSM337245	GSE13355	CONTROL
GSM337246	GSE13355	CONTROL
GSM337247	GSE13355	CONTROL
GSM337248	GSE13355	CONTROL
GSM337249	GSE13355	CONTROL
GSM337250	GSE13355	CONTROL
GSM337251	GSE13355	CONTROL
GSM337252	GSE13355	CONTROL
GSM337253	GSE13355	CONTROL
GSM337254	GSE13355	CONTROL
GSM337255	GSE13355	CONTROL
GSM337256	GSE13355	CONTROL
GSM337257	GSE13355	CONTROL
GSM337258	GSE13355	CONTROL
GSM337259	GSE13355	CONTROL
GSM337260	GSE13355	CONTROL
GSM372286	GSE14905	CONTROL
GSM372295	GSE14905	CONTROL
GSM372296	GSE14905	CONTROL
GSM372297	GSE14905	CONTROL
GSM372298	GSE14905	CONTROL
GSM372299	GSE14905	CONTROL
GSM372300	GSE14905	CONTROL
GSM372301	GSE14905	CONTROL
GSM372302	GSE14905	CONTROL
GSM372303	GSE14905	CONTROL
GSM372304	GSE14905	CONTROL
GSM372287	GSE14905	CONTROL
GSM372305	GSE14905	CONTROL
GSM372306	GSE14905	CONTROL
GSM372288	GSE14905	CONTROL
GSM372289	GSE14905	CONTROL
GSM372290	GSE14905	CONTROL
GSM372291	GSE14905	CONTROL
GSM372292	GSE14905	CONTROL
GSM372293	GSE14905	CONTROL
GSM372294	GSE14905	CONTROL
GSM2066662	GSE78097	CONTROL
GSM2066663	GSE78097	CONTROL
GSM2066664	GSE78097	CONTROL
GSM2066665	GSE78097	CONTROL
GSM2066666	GSE78097	CONTROL
GSM2066667	GSE78097	CONTROL
GSM337319	GSE13355	PSORIATIC
GSM337320	GSE13355	PSORIATIC
GSM337321	GSE13355	PSORIATIC
GSM337322	GSE13355	PSORIATIC
GSM337323	GSE13355	PSORIATIC
GSM337324	GSE13355	PSORIATIC
GSM337325	GSE13355	PSORIATIC
GSM337326	GSE13355	PSORIATIC
GSM337327	GSE13355	PSORIATIC
GSM337328	GSE13355	PSORIATIC
GSM337329	GSE13355	PSORIATIC
GSM337330	GSE13355	PSORIATIC
GSM337331	GSE13355	PSORIATIC
GSM337332	GSE13355	PSORIATIC
GSM337333	GSE13355	PSORIATIC
GSM337334	GSE13355	PSORIATIC
GSM337335	GSE13355	PSORIATIC
GSM337336	GSE13355	PSORIATIC
GSM337337	GSE13355	PSORIATIC
GSM337338	GSE13355	PSORIATIC
GSM337339	GSE13355	PSORIATIC
GSM337340	GSE13355	PSORIATIC
GSM337341	GSE13355	PSORIATIC
GSM337342	GSE13355	PSORIATIC
GSM337343	GSE13355	PSORIATIC
GSM337344	GSE13355	PSORIATIC
GSM337345	GSE13355	PSORIATIC
GSM337346	GSE13355	PSORIATIC
GSM337347	GSE13355	PSORIATIC
GSM337348	GSE13355	PSORIATIC
GSM337349	GSE13355	PSORIATIC
GSM337350	GSE13355	PSORIATIC
GSM337351	GSE13355	PSORIATIC
GSM337352	GSE13355	PSORIATIC
GSM337353	GSE13355	PSORIATIC
GSM337354	GSE13355	PSORIATIC
GSM337355	GSE13355	PSORIATIC
GSM337356	GSE13355	PSORIATIC
GSM337357	GSE13355	PSORIATIC
GSM337358	GSE13355	PSORIATIC
GSM337359	GSE13355	PSORIATIC
GSM337360	GSE13355	PSORIATIC
GSM337361	GSE13355	PSORIATIC
GSM337362	GSE13355	PSORIATIC
GSM337363	GSE13355	PSORIATIC
GSM337364	GSE13355	PSORIATIC
GSM337365	GSE13355	PSORIATIC
GSM337366	GSE13355	PSORIATIC
GSM337367	GSE13355	PSORIATIC
GSM337368	GSE13355	PSORIATIC
GSM337369	GSE13355	PSORIATIC
GSM337370	GSE13355	PSORIATIC
GSM337371	GSE13355	PSORIATIC
GSM337372	GSE13355	PSORIATIC
GSM337373	GSE13355	PSORIATIC
GSM337374	GSE13355	PSORIATIC
GSM337375	GSE13355	PSORIATIC
GSM337376	GSE13355	PSORIATIC
GSM372308	GSE14905	PSORIATIC
GSM372325	GSE14905	PSORIATIC
GSM372327	GSE14905	PSORIATIC
GSM372329	GSE14905	PSORIATIC
GSM372331	GSE14905	PSORIATIC
GSM372333	GSE14905	PSORIATIC
GSM372334	GSE14905	PSORIATIC
GSM372336	GSE14905	PSORIATIC
GSM372338	GSE14905	PSORIATIC
GSM372340	GSE14905	PSORIATIC
GSM372342	GSE14905	PSORIATIC
GSM372310	GSE14905	PSORIATIC
GSM372344	GSE14905	PSORIATIC
GSM372346	GSE14905	PSORIATIC
GSM372348	GSE14905	PSORIATIC
GSM372350	GSE14905	PSORIATIC
GSM372352	GSE14905	PSORIATIC
GSM372354	GSE14905	PSORIATIC
GSM372356	GSE14905	PSORIATIC
GSM372358	GSE14905	PSORIATIC
GSM372360	GSE14905	PSORIATIC
GSM372362	GSE14905	PSORIATIC
GSM372312	GSE14905	PSORIATIC
GSM372364	GSE14905	PSORIATIC
GSM372365	GSE14905	PSORIATIC
GSM372366	GSE14905	PSORIATIC
GSM372367	GSE14905	PSORIATIC
GSM372314	GSE14905	PSORIATIC
GSM372316	GSE14905	PSORIATIC
GSM372318	GSE14905	PSORIATIC
GSM372320	GSE14905	PSORIATIC
GSM372322	GSE14905	PSORIATIC
GSM372324	GSE14905	PSORIATIC
GSM2066635	GSE78097	PSORIATIC
GSM2066636	GSE78097	PSORIATIC
GSM2066637	GSE78097	PSORIATIC
GSM2066638	GSE78097	PSORIATIC
GSM2066639	GSE78097	PSORIATIC
GSM2066640	GSE78097	PSORIATIC
GSM2066641	GSE78097	PSORIATIC
GSM2066642	GSE78097	PSORIATIC
GSM2066643	GSE78097	PSORIATIC
GSM2066644	GSE78097	PSORIATIC
GSM2066645	GSE78097	PSORIATIC
GSM2066646	GSE78097	PSORIATIC
GSM2066647	GSE78097	PSORIATIC
GSM2066648	GSE78097	PSORIATIC
GSM2066649	GSE78097	PSORIATIC
GSM2066650	GSE78097	PSORIATIC
GSM2066651	GSE78097	PSORIATIC
GSM2066652	GSE78097	PSORIATIC
GSM2066653	GSE78097	PSORIATIC
GSM2066654	GSE78097	PSORIATIC
GSM2066655	GSE78097	PSORIATIC
GSM2066656	GSE78097	PSORIATIC
GSM2066657	GSE78097	PSORIATIC
GSM2066658	GSE78097	PSORIATIC
GSM2066659	GSE78097	PSORIATIC
GSM2066660	GSE78097	PSORIATIC
GSM2066661	GSE78097	PSORIATIC

## Sheet: D
Supplementary Table D. Drug-dependent information for the quantitative mechanism of action mathematical modeling of certolizumab pegol and other psoriasis drugs used for model-derived EC50 identification.
Drug	Target Uniprot code	Target Sign	Administration route	Clearance organ	Half life (T1/2, h)	Bioavailavility (%)	Tmax (h)	Blood-brain barrier crossing [0-1]	Volume of distribution (L)	Dose (mg)	% patients with PASI75	References	Accuracy of TPMS model
Adalimumab	P01375	-1	SUBCUTANEOUS	-	336	64	131	0	5.3	40 - 80	68.9 - 79.6	PMID: 17936411 // PMID: 18047523 // PMID: 28057360 // PMID: 28057361 // PMID: 25223394 // PMID: 19707319 // PMID: 27106864 // PMID: 30242918 // FDA. HUMIRA Label. 2008 [cited 2020 18th August]; Available from: https://s3-us-west-2.amazonaws.com/drugbank/cite_this/attachments/files/000/002/118/original/Humira_FDA_label.pdf?1543510889 // EMA. Humira - EMEA/H/C/000481 - IB/0193. 2020 [cited 2020 18t…	0.9178
Apremilast	P29560	-1	ORAL	LIVER	7.5	73	2.5	0	87	20 - 30	21.3 - 27.63	PMID: 26357944 // PMID: 26370839 // PMID: 26097790 // PMID: 22748702 // PMID: 26357944 // PMID: 24595547 // PMID: 27747762 // PMID: 26792812 // PMID: 27768242 // FDA. OTEZLA - Label. 2017 [cited 2020 7th September] // Available from: https://www.accessdata.fda.gov/drugsatfda_docs/label/2017/205437s006lbl.pdf // EMA. OTEZLA - Assessment report. 2014 [cited 2020 7th September] // Available from: ht…	0.9176
	Q9NPF	-1
Certolizumab	P01375	-1	SUBCUTANEOUS	-	336	80	112.5	0	4-8	200 - 400	52.8 - 80.1	PMID: 29660421 // PMID: 29660425 // PMID: 27322405 // Agency, E.M., SUMMARY OF PRODUCT CHARACTERISTICS, 2019 // PMID: 20979550 // Mease, P.J., Certolizumab pegol for rheumatoid arthritis: effective in combination with methotrexate or as monotherapy. Int. J. Clin. Rheumatol. , 2009 // PMID: 21327054	0.9179
Etanercept	P01374	-1	SUBCUTANEOUS	-	68-102	76	51-69	0	7,6-12	25 - 50	14 - 58	PMID: 14676082 // PMID: 14627786 // PMID: 15948997 // PMID: 20071701 // PMID: 29660425 // PMID: 26051365 // PMID: 26072109 // PMID: 17576937 // PMID: 22533447 // PMID: 22014541 // PMID: 18673365 // PMID: 27768242 // PMID: 25007392 // PMID: 31218661 // PMID: 28596043 // PMID: 24980988 // FDA. Etanercept Label. 2020 [cited 2020 24th August] // Available from: https://www.accessdata.fda.gov/drugsatf…	0.9176
	P01375	-1
Guselkumab	Q9NPF7	-1	SUBCUTANEOUS	-	396	49	132	0	8,5-13,5	5 - 200	44 - 88.3	PMID: 28057360 // PMID: 26154787 // PMID: 30485400 // FDA. TREMFYA - Label. 2017 [cited 2020 31st August]; Available from: https://www.accessdata.fda.gov/drugsatfda_docs/label/2017/761061s000lbl.pdf // Administration, T.G. Australian Public Assessment Report for Guselkumab. 2018 [cited 2020 31st August]; Available from: https://www.tga.gov.au/sites/default/files/auspar-guselkumab-181105.pdf // ht…	0.9173
Infliximab	P01375	-1	INTRAVENOUS	-	206.4	100	2.1	0	3.6	210 - 350	71.7 - 87.9	PMID: 15389187 // PMID: 16226614 // PMID: 21910713 // EMA. Remicade - EMEA/H/C/000240 - II/0223. 2019 [cited 2020 18th August]; Available from: https://www.ema.europa.eu/en/documents/product-information/remicade-epar-product-information_en.pdf // PMID: 17655372 // FDA. IXIFI Label. 2017 [cited 2020 18th August]; Available from: https://www.accessdata.fda.gov/drugsatfda_docs/label/2017/761072s000l…	0.9177
Risankizumab	P29460	-1	SUBCUTANEOUS	-	672	89	204	0	11.2	18 - 180	62.8 - 97.6	PMID: 28423301 // FDA. SKYRIZI - Label. 2019 [cited 2020 31st August]; Available from: https://www.accessdata.fda.gov/drugsatfda_docs/label/2019/761105s000lbl.pdf // EMA. Skyrizi - EMEA/H/C/004759 - N/0007. 2020 [cited 2020 31st August]; Available from: https://www.ema.europa.eu/en/documents/product-information/skyrizi-epar-product-information_en.pdf // https://accp1.onlinelibrary.wiley.com/doi/f…	0.9171
	Q9NPF7	-1
Tildrakizumab	P29460	-1	SUBCUTANEOUS	-	552	76.5	144	0	10.8	5 - 200	33.3 - 74.4	PMID: 26042589 // PMID: 28596043 // FDA. ILUMYA - Label. 2018 [cited 2020 31st August]; Available from: https://www.accessdata.fda.gov/drugsatfda_docs/label/2018/761067s000lbl.pdf // FDA. BLA Multi-disciplinary Review and Evaluation - BLA 761067. 2017 [cited 2020 31st August]; Available from: https://www.accessdata.fda.gov/drugsatfda_docs/nda/2018/761067Orig1s000MultdisciplineR.pdf // EMA. Ilumet…	0.9174
	Q9NPF7	-1
Ustekinumab	P29460	-1	SUBCUTANEOUS	-	475,2-492	57.2	246-324	0	4,62-14,3	45 - 90	54 - 81.1	PMID: 18486739 // PMID: 26042589 // PMID: 20071701 // PMID: 26422722 // PMID: 28423301 // PMID: 26092291 // DA. Stelara - Label. 2016 [cited 2020 1st September] // Available from: https://www.accessdata.fda.gov/drugsatfda_docs/label/2016/761044lbl.pdf // Janssen Biotech, I. STELARA® (ustekinumab) Product Monograph -. 2020 [cited 2020 1st September] // Available from: https://www.janssen.com/canad…	0.9174
	Q9NPF7	-1

## Sheet: E
Supplementary Table E. Summary of the data (number of entries in the database for each data type) used as for model construction (network and training set).
Data type	Number of entries
In-house databases information
Considered Interactions	437071
Considered Proteins	16961
Characterized Drugs	5414
Drug Targets	2690
Characterized Clinical Conditions	253
Clinical Conditions Key Proteins Characterized	4076
Training set information
Curated drug-indications restrictions	180264 (1731 positive)
Drug-ADRs restrictions	30096 (2640 positive)
Drug-indications/ADRs protein correlations	2655
ADR: Adverse Drug Reactions

## Sheet: F
Supplementary Table F. Literature CZP ADME parameters compared to PBPK model calculated values. CmaxSS - Cmax at the steady state
Source	Tmax (h)	Half-life (h)	Cmax (mg/L)	CmaxSS (mg/L)
Literature	112.5	336	63.48	46
PbpkModel	116.461	259.167	61.334	56.017

## Sheet: G
Supplementary Table G. Euclidean distance between the 3 clusters identified.
	Cluster 1	Cluster 2	Cluster 3
Cluster 1	0	0.534766	0.590386
Cluster 2	0.534766	0	0.604115
Cluster 3	0.590386	0.604115	0

## Sheet: H
Supplementary Table H. Results of the differential analysis of protein predicted activity between identified clusters (CL1, CL2 and CL3) and the overall set of model solutions. Whether the protein presents a higher activity in the cluster than in the overall model solutions (UP) or lower (DOWN) is indicated in the column "Modulation respect Mean population predicted protein activity value"
Gene name	UniProtKB code	Protein name	Cluster	Modulation respect Mean population predicted protein activity value
COL1A2	P08123	Collagen alpha-2(I) chain (Alpha-2 type I collagen)	CL1	UP
HSD11B2	P80365	11-beta-hydroxysteroid dehydrogenase type 2 (11-DH2) (11-beta-HSD2) (EC 1.1.1.-) (11-beta-hydroxysteroid dehydrogenase type II) (11-HSD type II) (11-beta-HSD type II) (Corticosteroid 11-beta-dehydrogenase isozyme 2) (NAD-dependent 11-beta-hydroxysteroid dehydrogenase) (Short chain dehydrogenase/reductase family 9C member 3)	CL1	UP
COL1A1	P02452	Collagen alpha-1(I) chain (Alpha-1 type I collagen)	CL1	UP
WNT4	P56705	Protein Wnt-4	CL1	UP
DERL1	Q9BUN8	Derlin-1 (Degradation in endoplasmic reticulum protein 1) (DERtrin-1) (Der1-like protein 1)	CL1	UP
FZD9	O00144	Frizzled-9 (Fz-9) (hFz9) (FzE6) (CD antigen CD349)	CL1	UP
FZD6	O60353	Frizzled-6 (Fz-6) (hFz6)	CL1	UP
FZD7	O75084	Frizzled-7 (Fz-7) (hFz7) (FzE3)	CL1	UP
FZD2	Q14332	Frizzled-2 (Fz-2) (hFz2) (FzE2)	CL1	UP
FZD10	Q9ULW2	Frizzled-10 (Fz-10) (hFz10) (FzE7) (CD antigen CD350)	CL1	UP
FZD4	Q9ULV1	Frizzled-4 (Fz-4) (hFz4) (FzE4) (CD antigen CD344)	CL1	UP
FZD3	Q9NPG1	Frizzled-3 (Fz-3) (hFz3)	CL1	UP
DNMT3B	Q9UBC3	DNA (cytosine-5)-methyltransferase 3B (Dnmt3b) (EC 2.1.1.37) (DNA methyltransferase HsaIIIB) (DNA MTase HsaIIIB) (M.HsaIIIB)	CL1	UP
FZD8	Q9H461	Frizzled-8 (Fz-8) (hFz8)	CL1	UP
TNFRSF10D	Q9UBN6	Tumor necrosis factor receptor superfamily member 10D (Decoy receptor 2) (DcR2) (TNF-related apoptosis-inducing ligand receptor 4) (TRAIL receptor 4) (TRAIL-R4) (TRAIL receptor with a truncated death domain) (CD antigen CD264)	CL1	UP
E2F4	Q16254	Transcription factor E2F4 (E2F-4)	CL1	UP
E2F2	Q14209	Transcription factor E2F2 (E2F-2)	CL1	UP
E2F5	Q15329	Transcription factor E2F5 (E2F-5)	CL1	UP
FZD5	Q13467	Frizzled-5 (Fz-5) (hFz5) (FzE5)	CL1	UP
LRP6	O75581	Low-density lipoprotein receptor-related protein 6 (LRP-6)	CL1	UP
LRP5	O75197	Low-density lipoprotein receptor-related protein 5 (LRP-5) (Low-density lipoprotein receptor-related protein 7) (LRP-7)	CL1	UP
CIITA	P33076	MHC class II transactivator (CIITA) (EC 2.3.1.-) (EC 2.7.11.1)	CL1	UP
FZD1	Q9UP38	Frizzled-1 (Fz-1) (hFz1) (FzE1)	CL1	UP
KLK3	P07288	Prostate-specific antigen (PSA) (EC 3.4.21.77) (Gamma-seminoprotein) (Seminin) (Kallikrein-3) (P-30 antigen) (Semenogelase)	CL1	UP
CYP19A1	P11511	Aromatase (EC 1.14.14.14) (CYPXIX) (Cytochrome P-450AROM) (Cytochrome P450 19A1) (Estrogen synthase)	CL1	UP
FAS	P25445	Tumor necrosis factor receptor superfamily member 6 (Apo-1 antigen) (Apoptosis-mediating surface antigen FAS) (FASLG receptor) (CD antigen CD95)	CL1	UP
ADIPOR1	Q96A54	Adiponectin receptor protein 1 (Progestin and adipoQ receptor family member 1) (Progestin and adipoQ receptor family member I)	CL1	UP
NKX3-1	Q99801	Homeobox protein Nkx-3.1 (Homeobox protein NK-3 homolog A)	CL1	UP
ADIPOR2	Q86V24	Adiponectin receptor protein 2 (Progestin and adipoQ receptor family member 2) (Progestin and adipoQ receptor family member II)	CL1	UP
RAD51	Q06609	DNA repair protein RAD51 homolog 1 (HsRAD51) (hRAD51) (RAD51 homolog A)	CL1	UP
ACTA1	P68133	Actin, alpha skeletal muscle (EC 3.6.4.-) (Alpha-actin-1) [Cleaved into: Actin, alpha skeletal muscle, intermediate form]	CL1	UP
ETV1	P50549	ETS translocation variant 1 (Ets-related protein 81)	CL1	UP
ARG2	P78540	Arginase-2, mitochondrial (EC 3.5.3.1) (Arginase II) (Kidney-type arginase) (Non-hepatic arginase) (Type II arginase)	CL1	UP
WNT7B	P56706	Protein Wnt-7b	CL1	UP
CDK20	Q8IZL9	Cyclin-dependent kinase 20 (EC 2.7.11.22) (CDK-activating kinase p42) (CAK-kinase p42) (Cell cycle-related kinase) (Cell division protein kinase 20) (Cyclin-dependent protein kinase H) (Cyclin-kinase-activating kinase p42)	CL1	UP
CDC6	Q99741	Cell division control protein 6 homolog (CDC6-related protein) (Cdc18-related protein) (HsCdc18) (p62(cdc6)) (HsCDC6)	CL1	UP
PC	P11498	Pyruvate carboxylase, mitochondrial (EC 6.4.1.1) (Pyruvic carboxylase) (PCB)	CL1	UP
KISS1	Q15726	Metastasis-suppressor KiSS-1 (Kisspeptin-1) [Cleaved into: Metastin (Kisspeptin-54); Kisspeptin-14; Kisspeptin-13; Kisspeptin-10]	CL1	UP
ATM	Q13315	Serine-protein kinase ATM (EC 2.7.11.1) (Ataxia telangiectasia mutated) (A-T mutated)	CL1	UP
GSTM1	P09488	Glutathione S-transferase Mu 1 (EC 2.5.1.18) (GST HB subunit 4) (GST class-mu 1) (GSTM1-1) (GSTM1a-1a) (GSTM1b-1b) (GTH4)	CL1	UP
TK1	P04183	Thymidine kinase, cytosolic (EC 2.7.1.21)	CL1	UP
KLF1	Q13351	Krueppel-like factor 1 (Erythroid krueppel-like transcription factor) (EKLF)	CL1	UP
LMO2	P25791	Rhombotin-2 (Cysteine-rich protein TTG-2) (LIM domain only protein 2) (LMO-2) (T-cell translocation protein 2)	CL1	UP
ARG1	P05089	Arginase-1 (EC 3.5.3.1) (Liver-type arginase) (Type I arginase)	CL1	UP
NAT1	P18440	Arylamine N-acetyltransferase 1 (EC 2.3.1.5) (Arylamide acetylase 1) (Monomorphic arylamine N-acetyltransferase) (MNAT) (N-acetyltransferase type 1) (NAT-1)	CL1	UP
ID1	P41134	DNA-binding protein inhibitor ID-1 (Class B basic helix-loop-helix protein 24) (bHLHb24) (Inhibitor of DNA binding 1) (Inhibitor of differentiation 1)	CL1	UP
MED23	Q9ULK4	Mediator of RNA polymerase II transcription subunit 23 (Activator-recruited cofactor 130 kDa component) (ARC130) (Cofactor required for Sp1 transcriptional activation subunit 3) (CRSP complex subunit 3) (Mediator complex subunit 23) (Protein sur-2 homolog) (hSur-2) (Transcriptional coactivator CRSP130) (Vitamin D3 receptor-interacting protein complex 130 kDa component) (DRIP130)	CL1	UP
MITF	O75030	Microphthalmia-associated transcription factor (Class E basic helix-loop-helix protein 32) (bHLHe32)	CL1	UP
CDH2	P19022	Cadherin-2 (CDw325) (Neural cadherin) (N-cadherin) (CD antigen CD325)	CL1	UP
APP	P05067	Amyloid-beta precursor protein (APP) (ABPP) (APPI) (Alzheimer disease amyloid A4 protein homolog) (Alzheimer disease amyloid protein) (Amyloid precursor protein) (Amyloid-beta (A4) precursor protein) (Amyloid-beta A4 protein) (Cerebral vascular amyloid peptide) (CVAP) (PreA4) (Protease nexin-II) (PN-II) [Cleaved into: N-APP; Soluble APP-alpha (S-APP-alpha); Soluble APP-beta (S-APP-beta); C99 (Bet…	CL1	UP
IL7	P13232	Interleukin-7 (IL-7)	CL1	UP
VEGFA	P15692	Vascular endothelial growth factor A (VEGF-A) (Vascular permeability factor) (VPF)	CL1	DOWN
MICA	Q29983	MHC class I polypeptide-related sequence A (MIC-A)	CL1	DOWN
EPO	P01588	Erythropoietin (Epoetin)	CL1	DOWN
NR4A1	P22736	Nuclear receptor subfamily 4 group A member 1 (Early response protein NAK1) (Nuclear hormone receptor NUR/77) (Nur77) (Orphan nuclear receptor HMR) (Orphan nuclear receptor TR3) (ST-59) (Testicular receptor 3)	CL1	DOWN
ITGA5	P08648	Integrin alpha-5 (CD49 antigen-like family member E) (Fibronectin receptor subunit alpha) (Integrin alpha-F) (VLA-5) (CD antigen CD49e) [Cleaved into: Integrin alpha-5 heavy chain; Integrin alpha-5 light chain]	CL1	DOWN
ITGA7	Q13683	Integrin alpha-7 [Cleaved into: Integrin alpha-7 heavy chain; Integrin alpha-7 light chain; Integrin alpha-7 70 kDa form]	CL1	DOWN
BTG2	P78543	Protein BTG2 (BTG family member 2) (NGF-inducible anti-proliferative protein PC3)	CL1	DOWN
MMP14	P50281	Matrix metalloproteinase-14 (MMP-14) (EC 3.4.24.80) (MMP-X1) (Membrane-type matrix metalloproteinase 1) (MT-MMP 1) (MTMMP1) (Membrane-type-1 matrix metalloproteinase) (MT1-MMP) (MT1MMP)	CL1	DOWN
OXTR	P30559	Oxytocin receptor (OT-R)	CL1	DOWN
THRB	P10828	Thyroid hormone receptor beta (Nuclear receptor subfamily 1 group A member 2) (c-erbA-2) (c-erbA-beta)	CL1	DOWN
MMP9	P14780	Matrix metalloproteinase-9 (MMP-9) (EC 3.4.24.35) (92 kDa gelatinase) (92 kDa type IV collagenase) (Gelatinase B) (GELB) [Cleaved into: 67 kDa matrix metalloproteinase-9; 82 kDa matrix metalloproteinase-9]	CL1	DOWN
PCK2	Q16822	Phosphoenolpyruvate carboxykinase [GTP], mitochondrial (PEPCK-M) (EC 4.1.1.32)	CL1	DOWN
FN1	P02751	Fibronectin (FN) (Cold-insoluble globulin) (CIG) [Cleaved into: Anastellin; Ugl-Y1; Ugl-Y2; Ugl-Y3]	CL1	DOWN
ITGAE	P38570	Integrin alpha-E (HML-1 antigen) (Integrin alpha-IEL) (Mucosal lymphocyte 1 antigen) (CD antigen CD103) [Cleaved into: Integrin alpha-E light chain; Integrin alpha-E heavy chain]	CL1	DOWN
ITGAD	Q13349	Integrin alpha-D (ADB2) (CD11 antigen-like family member D) (Leukointegrin alpha D) (CD antigen CD11d)	CL1	DOWN
SMAD4	Q13485	Mothers against decapentaplegic homolog 4 (MAD homolog 4) (Mothers against DPP homolog 4) (Deletion target in pancreatic carcinoma 4) (SMAD family member 4) (SMAD 4) (Smad4) (hSMAD4)	CL1	DOWN
STAT3	P40763	Signal transducer and activator of transcription 3 (Acute-phase response factor)	CL1	DOWN
SLC19A1	P41440	Reduced folate transporter (FOLT) (Cyclic dinucleotide:anion antiporter SLC19A1) (Folate:anion antiporter SLC19A1) (Intestinal folate carrier 1) (IFC-1) (Placental folate transporter) (Reduced folate carrier protein) (RFC) (hRFC) (Reduced folate transporter 1) (RFT-1) (Solute carrier family 19 member 1) (hSLC19A1)	CL1	DOWN
HPSE	Q9Y251	Heparanase (EC 3.2.1.166) (Endo-glucoronidase) (Heparanase-1) (Hpa1) [Cleaved into: Heparanase 8 kDa subunit; Heparanase 50 kDa subunit]	CL1	DOWN
NR0B2	Q15466	Nuclear receptor subfamily 0 group B member 2 (Orphan nuclear receptor SHP) (Small heterodimer partner)	CL1	DOWN
DNMT1	P26358	DNA (cytosine-5)-methyltransferase 1 (Dnmt1) (EC 2.1.1.37) (CXXC-type zinc finger protein 9) (DNA methyltransferase HsaI) (DNA MTase HsaI) (M.HsaI) (MCMT)	CL1	DOWN
IL1B	P01584	Interleukin-1 beta (IL-1 beta) (Catabolin)	CL1	DOWN
PRDM1	O75626	PR domain zinc finger protein 1 (EC 2.1.1.-) (BLIMP-1) (Beta-interferon gene positive regulatory domain I-binding factor) (PR domain-containing protein 1) (Positive regulatory domain I-binding factor 1) (PRDI-BF1) (PRDI-binding factor 1)	CL1	DOWN
ICAM1	P05362	Intercellular adhesion molecule 1 (ICAM-1) (Major group rhinovirus receptor) (CD antigen CD54)	CL1	DOWN
INSRR	P14616	Insulin receptor-related protein (IRR) (EC 2.7.10.1) (IR-related receptor) [Cleaved into: Insulin receptor-related protein alpha chain; Insulin receptor-related protein beta chain]	CL1	DOWN
BCAR1	P56945	Breast cancer anti-estrogen resistance protein 1 (CRK-associated substrate) (Cas scaffolding protein family member 1) (p130cas)	CL1	DOWN
TGFBR2	P37173	TGF-beta receptor type-2 (TGFR-2) (EC 2.7.11.30) (TGF-beta type II receptor) (Transforming growth factor-beta receptor type II) (TGF-beta receptor type II) (TbetaR-II)	CL1	DOWN
CA9	Q16790	Carbonic anhydrase 9 (EC 4.2.1.1) (Carbonate dehydratase IX) (Carbonic anhydrase IX) (CA-IX) (CAIX) (Membrane antigen MN) (P54/58N) (Renal cell carcinoma-associated antigen G250) (RCC-associated antigen G250) (pMW1)	CL1	DOWN
CDK5R1	Q15078	Cyclin-dependent kinase 5 activator 1 (CDK5 activator 1) (Cyclin-dependent kinase 5 regulatory subunit 1) (TPKII regulatory subunit) [Cleaved into: Cyclin-dependent kinase 5 activator 1, p35 (p35); Cyclin-dependent kinase 5 activator 1, p25 (p25) (Tau protein kinase II 23 kDa subunit) (p23)]	CL1	DOWN
KRT16	P08779	Keratin, type I cytoskeletal 16 (Cytokeratin-16) (CK-16) (Keratin-16) (K16)	CL1	DOWN
REST	Q13127	RE1-silencing transcription factor (Neural-restrictive silencer factor) (X2 box repressor)	CL1	DOWN
CYP7B1	O75881	Cytochrome P450 7B1 (24-hydroxycholesterol 7-alpha-hydroxylase) (EC 1.14.14.26) (25/26-hydroxycholesterol 7-alpha-hydroxylase) (EC 1.14.14.29) (3-hydroxysteroid 7-alpha hydroxylase) (Oxysterol 7-alpha-hydroxylase)	CL1	DOWN
SEPTIN7	Q16181	Septin-7 (CDC10 protein homolog)	CL1	DOWN
WEE1	P30291	Wee1-like protein kinase (WEE1hu) (EC 2.7.10.2) (Wee1A kinase)	CL1	DOWN
AKR1C3	P42330	Aldo-keto reductase family 1 member C3 (EC 1.1.1.-) (EC 1.1.1.210) (EC 1.1.1.53) (EC 1.1.1.62) (17-beta-hydroxysteroid dehydrogenase type 5) (17-beta-HSD 5) (3-alpha-HSD type II, brain) (3-alpha-hydroxysteroid dehydrogenase type 2) (3-alpha-HSD type 2) (EC 1.1.1.357) (Chlordecone reductase homolog HAKRb) (Dihydrodiol dehydrogenase 3) (DD-3) (DD3) (Dihydrodiol dehydrogenase type I) (HA1753) (Prost…	CL1	DOWN
CLK3	P49761	Dual specificity protein kinase CLK3 (EC 2.7.12.1) (CDC-like kinase 3)	CL1	DOWN
BTG1	P62324	Protein BTG1 (B-cell translocation gene 1 protein)	CL1	DOWN
UCN	P55089	Urocortin	CL1	DOWN
ITGB8	P26012	Integrin beta-8	CL1	DOWN
ACE	P12821	Angiotensin-converting enzyme (ACE) (EC 3.4.15.1) (Dipeptidyl carboxypeptidase I) (Kininase II) (CD antigen CD143) [Cleaved into: Angiotensin-converting enzyme, soluble form]	CL1	DOWN
SPP1	P10451	Osteopontin (Bone sialoprotein 1) (Nephropontin) (Secreted phosphoprotein 1) (SPP-1) (Urinary stone protein) (Uropontin)	CL1	DOWN
EIF2AK1	Q9BQI3	Eukaryotic translation initiation factor 2-alpha kinase 1 (EC 2.7.11.1) (Heme-controlled repressor) (HCR) (Heme-regulated eukaryotic initiation factor eIF-2-alpha kinase) (Heme-regulated inhibitor) (hHRI) (Hemin-sensitive initiation factor 2-alpha kinase)	CL1	DOWN
CD4	P01730	T-cell surface glycoprotein CD4 (T-cell surface antigen T4/Leu-3) (CD antigen CD4)	CL1	DOWN
IGF2	P01344	Insulin-like growth factor II (IGF-II) (Somatomedin-A) (T3M-11-derived growth factor) [Cleaved into: Insulin-like growth factor II; Insulin-like growth factor II Ala-25 Del; Preptin]	CL1	DOWN
ITGB1	P05556	Integrin beta-1 (Fibronectin receptor subunit beta) (Glycoprotein IIa) (GPIIA) (VLA-4 subunit beta) (CD antigen CD29)	CL1	DOWN
ABCB1	P08183	ATP-dependent translocase ABCB1 (ATP-binding cassette sub-family B member 1) (Multidrug resistance protein 1) (EC 7.6.2.2) (P-glycoprotein 1) (Phospholipid transporter ABCB1) (EC 7.6.2.1) (CD antigen CD243)	CL1	DOWN
IL2	P60568	Interleukin-2 (IL-2) (T-cell growth factor) (TCGF) (Aldesleukin)	CL1	DOWN
SOD1	P00441	Superoxide dismutase [Cu-Zn] (EC 1.15.1.1) (Superoxide dismutase 1) (hSod1)	CL1	DOWN
IL3	P08700	Interleukin-3 (IL-3) (Hematopoietic growth factor) (Mast cell growth factor) (MCGF) (Multipotential colony-stimulating factor) (P-cell-stimulating factor)	CL1	DOWN
CDKN1A	P38936	Cyclin-dependent kinase inhibitor 1 (CDK-interacting protein 1) (Melanoma differentiation-associated protein 6) (MDA-6) (p21)	CL1	DOWN
ASNS	P08243	Asparagine synthetase [glutamine-hydrolyzing] (EC 6.3.5.4) (Cell cycle control protein TS11) (Glutamine-dependent asparagine synthetase)	CL1	DOWN
ITGB7	P26010	Integrin beta-7 (Gut homing receptor beta subunit)	CL1	DOWN
FURIN	P09958	Furin (EC 3.4.21.75) (Dibasic-processing enzyme) (Paired basic amino acid residue-cleaving enzyme) (PACE)	CL1	DOWN
SFTPD	P35247	Pulmonary surfactant-associated protein D (PSP-D) (SP-D) (Collectin-7) (Lung surfactant protein D)	CL1	DOWN
STAR	P49675	Steroidogenic acute regulatory protein, mitochondrial (StAR) (START domain-containing protein 1) (StARD1)	CL1	DOWN
STIM1	Q13586	Stromal interaction molecule 1	CL1	DOWN
S100A9	P06702	Protein S100-A9 (Calgranulin-B) (Calprotectin L1H subunit) (Leukocyte L1 complex heavy chain) (Migration inhibitory factor-related protein 14) (MRP-14) (p14) (S100 calcium-binding protein A9)	CL1	DOWN
ITGA6	P23229	Integrin alpha-6 (CD49 antigen-like family member F) (VLA-6) (CD antigen CD49f) [Cleaved into: Integrin alpha-6 heavy chain; Integrin alpha-6 light chain; Processed integrin alpha-6 (Alpha6p)]	CL1	DOWN
ITGA1	P56199	Integrin alpha-1 (CD49 antigen-like family member A) (Laminin and collagen receptor) (VLA-1) (CD antigen CD49a)	CL1	DOWN
LHCGR	P22888	Lutropin-choriogonadotropic hormone receptor (LH/CG-R) (Luteinizing hormone receptor) (LHR) (LSH-R)	CL1	DOWN
TCF4	P15884	Transcription factor 4 (TCF-4) (Class B basic helix-loop-helix protein 19) (bHLHb19) (Immunoglobulin transcription factor 2) (ITF-2) (SL3-3 enhancer factor 2) (SEF-2)	CL1	DOWN
ITGA4	P13612	Integrin alpha-4 (CD49 antigen-like family member D) (Integrin alpha-IV) (VLA-4 subunit alpha) (CD antigen CD49d)	CL1	DOWN
ITGA9	Q13797	Integrin alpha-9 (Integrin alpha-RLC)	CL1	DOWN
ITGA11	Q9UKX5	Integrin alpha-11	CL1	DOWN
ITGB5	P18084	Integrin beta-5	CL1	DOWN
ITGA2	P17301	Integrin alpha-2 (CD49 antigen-like family member B) (Collagen receptor) (Platelet membrane glycoprotein Ia) (GPIa) (VLA-2 subunit alpha) (CD antigen CD49b)	CL1	DOWN
ITGA8	P53708	Integrin alpha-8 [Cleaved into: Integrin alpha-8 heavy chain; Integrin alpha-8 light chain]	CL1	DOWN
ITGB6	P18564	Integrin beta-6	CL1	DOWN
ITGB4	P16144	Integrin beta-4 (GP150) (CD antigen CD104)	CL1	DOWN
ITGA10	O75578	Integrin alpha-10	CL1	DOWN
ITGA3	P26006	Integrin alpha-3 (CD49 antigen-like family member C) (FRP-2) (Galactoprotein B3) (GAPB3) (VLA-3 subunit alpha) (CD antigen CD49c) [Cleaved into: Integrin alpha-3 heavy chain; Integrin alpha-3 light chain]	CL1	DOWN
SLC5A8	Q8N695	Sodium-coupled monocarboxylate transporter 1 (Apical iodide transporter) (Electrogenic sodium monocarboxylate cotransporter) (Sodium iodide-related cotransporter) (Solute carrier family 5 member 8)	CL1	DOWN
TNFAIP6	P98066	Tumor necrosis factor-inducible gene 6 protein (EC 3.1.1.-) (Hyaluronate-binding protein) (TNF-stimulated gene 6 protein) (TSG-6) (Tumor necrosis factor alpha-induced protein 6) (TNF alpha-induced protein 6)	CL1	DOWN
ADM	P35318	Pro-adrenomedullin [Cleaved into: Adrenomedullin (AM); Proadrenomedullin N-20 terminal peptide (ProAM N-terminal 20 peptide) (PAMP) (ProAM-N20)]	CL1	DOWN
CXCL8	P10145	Interleukin-8 (IL-8) (C-X-C motif chemokine 8) (Chemokine (C-X-C motif) ligand 8) (Emoctakin) (Granulocyte chemotactic protein 1) (GCP-1) (Monocyte-derived neutrophil chemotactic factor) (MDNCF) (Monocyte-derived neutrophil-activating peptide) (MONAP) (Neutrophil-activating protein 1) (NAP-1) (Protein 3-10C) (T-cell chemotactic factor) [Cleaved into: MDNCF-a (GCP/IL-8 protein IV) (IL8/NAP1 form I…	CL1	DOWN
SAA2	P0DJI9	Serum amyloid A-2 protein (SAA2) [Cleaved into: Amyloid A2 protein (AA2)]	CL1	DOWN
XBP1	P17861	X-box-binding protein 1 (XBP-1) (Tax-responsive element-binding protein 5) (TREB-5) [Cleaved into: X-box-binding protein 1, cytoplasmic form; X-box-binding protein 1, luminal form]	CL1	DOWN
NRXN1	Q9ULB1	Neurexin-1 (Neurexin I-alpha) (Neurexin-1-alpha)	CL1	DOWN
NRXN1	P58400	Neurexin-1-beta (Neurexin I-beta)	CL1	DOWN
ORAI2	Q96SN7	Protein orai-2 (CAP-binding protein complex-interacting protein 2) (Transmembrane protein 142B)	CL1	DOWN
ORAI1	Q96D31	Calcium release-activated calcium channel protein 1 (Protein orai-1) (Transmembrane protein 142A)	CL1	DOWN
ORAI3	Q9BRQ5	Protein orai-3 (Transmembrane protein 142C)	CL1	DOWN
CHGA	P10645	Chromogranin-A (CgA) (Pituitary secretory protein I) (SP-I) [Cleaved into: Vasostatin-1 (Vasostatin I); Vasostatin-2 (Vasostatin II); EA-92; ES-43; Pancreastatin; SS-18; WA-8; WE-14; LF-19; Catestatin (SL21); AL-11; GV-19; GR-44; ER-37; GE-25; Serpinin-RRG; Serpinin; p-Glu serpinin precursor]	CL1	DOWN
ITGAX	P20702	Integrin alpha-X (CD11 antigen-like family member C) (Leu M5) (Leukocyte adhesion glycoprotein p150,95 alpha chain) (Leukocyte adhesion receptor p150,95) (CD antigen CD11c)	CL1	DOWN
LHB	P01229	Lutropin subunit beta (Lutropin beta chain) (Luteinizing hormone subunit beta) (LH-B) (LSH-B) (LSH-beta)	CL1	DOWN
LTB	Q06643	Lymphotoxin-beta (LT-beta) (Tumor necrosis factor C) (TNF-C) (Tumor necrosis factor ligand superfamily member 3)	CL1	DOWN
PDGFC	Q9NRA1	Platelet-derived growth factor C (PDGF-C) (Fallotein) (Spinal cord-derived growth factor) (SCDGF) (VEGF-E) [Cleaved into: Platelet-derived growth factor C, latent form (PDGFC latent form); Platelet-derived growth factor C, receptor-binding form (PDGFC receptor-binding form)]	CL1	DOWN
LTBR	P36941	Tumor necrosis factor receptor superfamily member 3 (Lymphotoxin-beta receptor) (Tumor necrosis factor C receptor) (Tumor necrosis factor receptor 2-related protein) (Tumor necrosis factor receptor type III) (TNF-RIII) (TNFR-III)	CL1	DOWN
CYP2B6	P20813	Cytochrome P450 2B6 (EC 1.14.13.-) (1,4-cineole 2-exo-monooxygenase) (CYPIIB6) (Cytochrome P450 IIB1)	CL1	DOWN
SLC9A3	P48764	Sodium/hydrogen exchanger 3 (Na(+)/H(+) exchanger 3) (NHE-3) (Solute carrier family 9 member 3)	CL1	DOWN
NAB2	Q15742	NGFI-A-binding protein 2 (EGR-1-binding protein 2) (Melanoma-associated delayed early response protein) (Protein MADER)	CL1	DOWN
GDF15	Q99988	Growth/differentiation factor 15 (GDF-15) (Macrophage inhibitory cytokine 1) (MIC-1) (NSAID-activated gene 1 protein) (NAG-1) (NSAID-regulated gene 1 protein) (NRG-1) (Placental TGF-beta) (Placental bone morphogenetic protein) (Prostate differentiation factor)	CL1	DOWN
RBL2	Q08999	Retinoblastoma-like protein 2 (130 kDa retinoblastoma-associated protein) (p130) (Retinoblastoma-related protein 2) (RBR-2) (pRb2)	CL1	DOWN
EGR1	P18146	Early growth response protein 1 (EGR-1) (AT225) (Nerve growth factor-induced protein A) (NGFI-A) (Transcription factor ETR103) (Transcription factor Zif268) (Zinc finger protein 225) (Zinc finger protein Krox-24)	CL1	DOWN
EGR1	P18146	Early growth response protein 1 (EGR-1) (AT225) (Nerve growth factor-induced protein A) (NGFI-A) (Transcription factor ETR103) (Transcription factor Zif268) (Zinc finger protein 225) (Zinc finger protein Krox-24)	CL2	UP
ITGA6	P23229	Integrin alpha-6 (CD49 antigen-like family member F) (VLA-6) (CD antigen CD49f) [Cleaved into: Integrin alpha-6 heavy chain; Integrin alpha-6 light chain; Processed integrin alpha-6 (Alpha6p)]	CL2	UP
ITGA11	Q9UKX5	Integrin alpha-11	CL2	UP
ITGA10	O75578	Integrin alpha-10	CL2	UP
ITGA9	Q13797	Integrin alpha-9 (Integrin alpha-RLC)	CL2	UP
ITGA3	P26006	Integrin alpha-3 (CD49 antigen-like family member C) (FRP-2) (Galactoprotein B3) (GAPB3) (VLA-3 subunit alpha) (CD antigen CD49c) [Cleaved into: Integrin alpha-3 heavy chain; Integrin alpha-3 light chain]	CL2	UP
ITGB4	P16144	Integrin beta-4 (GP150) (CD antigen CD104)	CL2	UP
ITGB5	P18084	Integrin beta-5	CL2	UP
ITGB6	P18564	Integrin beta-6	CL2	UP
ITGA2	P17301	Integrin alpha-2 (CD49 antigen-like family member B) (Collagen receptor) (Platelet membrane glycoprotein Ia) (GPIa) (VLA-2 subunit alpha) (CD antigen CD49b)	CL2	UP
ITGA8	P53708	Integrin alpha-8 [Cleaved into: Integrin alpha-8 heavy chain; Integrin alpha-8 light chain]	CL2	UP
ITGA4	P13612	Integrin alpha-4 (CD49 antigen-like family member D) (Integrin alpha-IV) (VLA-4 subunit alpha) (CD antigen CD49d)	CL2	UP
ITGA1	P56199	Integrin alpha-1 (CD49 antigen-like family member A) (Laminin and collagen receptor) (VLA-1) (CD antigen CD49a)	CL2	UP
ITGB7	P26010	Integrin beta-7 (Gut homing receptor beta subunit)	CL2	UP
RBL2	Q08999	Retinoblastoma-like protein 2 (130 kDa retinoblastoma-associated protein) (p130) (Retinoblastoma-related protein 2) (RBR-2) (pRb2)	CL2	UP
ITGB8	P26012	Integrin beta-8	CL2	UP
GDF15	Q99988	Growth/differentiation factor 15 (GDF-15) (Macrophage inhibitory cytokine 1) (MIC-1) (NSAID-activated gene 1 protein) (NAG-1) (NSAID-regulated gene 1 protein) (NRG-1) (Placental TGF-beta) (Placental bone morphogenetic protein) (Prostate differentiation factor)	CL2	UP
ITGB1	P05556	Integrin beta-1 (Fibronectin receptor subunit beta) (Glycoprotein IIa) (GPIIA) (VLA-4 subunit beta) (CD antigen CD29)	CL2	UP
TCF4	P15884	Transcription factor 4 (TCF-4) (Class B basic helix-loop-helix protein 19) (bHLHb19) (Immunoglobulin transcription factor 2) (ITF-2) (SL3-3 enhancer factor 2) (SEF-2)	CL2	UP
IGF2	P01344	Insulin-like growth factor II (IGF-II) (Somatomedin-A) (T3M-11-derived growth factor) [Cleaved into: Insulin-like growth factor II; Insulin-like growth factor II Ala-25 Del; Preptin]	CL2	UP
STIM1	Q13586	Stromal interaction molecule 1	CL2	UP
INSRR	P14616	Insulin receptor-related protein (IRR) (EC 2.7.10.1) (IR-related receptor) [Cleaved into: Insulin receptor-related protein alpha chain; Insulin receptor-related protein beta chain]	CL2	UP
NAB2	Q15742	NGFI-A-binding protein 2 (EGR-1-binding protein 2) (Melanoma-associated delayed early response protein) (Protein MADER)	CL2	UP
SLC9A3	P48764	Sodium/hydrogen exchanger 3 (Na(+)/H(+) exchanger 3) (NHE-3) (Solute carrier family 9 member 3)	CL2	UP
CYP2B6	P20813	Cytochrome P450 2B6 (EC 1.14.13.-) (1,4-cineole 2-exo-monooxygenase) (CYPIIB6) (Cytochrome P450 IIB1)	CL2	UP
HK3	P52790	Hexokinase-3 (EC 2.7.1.1) (Hexokinase type III) (HK III) (Hexokinase-C)	CL2	UP
SDC4	P31431	Syndecan-4 (SYND4) (Amphiglycan) (Ryudocan core protein)	CL2	UP
PDGFC	Q9NRA1	Platelet-derived growth factor C (PDGF-C) (Fallotein) (Spinal cord-derived growth factor) (SCDGF) (VEGF-E) [Cleaved into: Platelet-derived growth factor C, latent form (PDGFC latent form); Platelet-derived growth factor C, receptor-binding form (PDGFC receptor-binding form)]	CL2	UP
MMP14	P50281	Matrix metalloproteinase-14 (MMP-14) (EC 3.4.24.80) (MMP-X1) (Membrane-type matrix metalloproteinase 1) (MT-MMP 1) (MTMMP1) (Membrane-type-1 matrix metalloproteinase) (MT1-MMP) (MT1MMP)	CL2	UP
ORAI3	Q9BRQ5	Protein orai-3 (Transmembrane protein 142C)	CL2	UP
ORAI2	Q96SN7	Protein orai-2 (CAP-binding protein complex-interacting protein 2) (Transmembrane protein 142B)	CL2	UP
ORAI1	Q96D31	Calcium release-activated calcium channel protein 1 (Protein orai-1) (Transmembrane protein 142A)	CL2	UP
NRXN1	P58400	Neurexin-1-beta (Neurexin I-beta)	CL2	UP
NRXN1	Q9ULB1	Neurexin-1 (Neurexin I-alpha) (Neurexin-1-alpha)	CL2	UP
TGFBR2	P37173	TGF-beta receptor type-2 (TGFR-2) (EC 2.7.11.30) (TGF-beta type II receptor) (Transforming growth factor-beta receptor type II) (TGF-beta receptor type II) (TbetaR-II)	CL2	UP
CDK5R1	Q15078	Cyclin-dependent kinase 5 activator 1 (CDK5 activator 1) (Cyclin-dependent kinase 5 regulatory subunit 1) (TPKII regulatory subunit) [Cleaved into: Cyclin-dependent kinase 5 activator 1, p35 (p35); Cyclin-dependent kinase 5 activator 1, p25 (p25) (Tau protein kinase II 23 kDa subunit) (p23)]	CL2	UP
HK1	P19367	Hexokinase-1 (EC 2.7.1.1) (Brain form hexokinase) (Hexokinase type I) (HK I) (Hexokinase-A)	CL2	UP
LHB	P01229	Lutropin subunit beta (Lutropin beta chain) (Luteinizing hormone subunit beta) (LH-B) (LSH-B) (LSH-beta)	CL2	UP
IL3	P08700	Interleukin-3 (IL-3) (Hematopoietic growth factor) (Mast cell growth factor) (MCGF) (Multipotential colony-stimulating factor) (P-cell-stimulating factor)	CL2	UP
LHCGR	P22888	Lutropin-choriogonadotropic hormone receptor (LH/CG-R) (Luteinizing hormone receptor) (LHR) (LSH-R)	CL2	UP
PDGFB	P01127	Platelet-derived growth factor subunit B (PDGF subunit B) (PDGF-2) (Platelet-derived growth factor B chain) (Platelet-derived growth factor beta polypeptide) (Proto-oncogene c-Sis) (Becaplermin)	CL2	UP
CA9	Q16790	Carbonic anhydrase 9 (EC 4.2.1.1) (Carbonate dehydratase IX) (Carbonic anhydrase IX) (CA-IX) (CAIX) (Membrane antigen MN) (P54/58N) (Renal cell carcinoma-associated antigen G250) (RCC-associated antigen G250) (pMW1)	CL2	UP
IGFBP3	P17936	Insulin-like growth factor-binding protein 3 (IBP-3) (IGF-binding protein 3) (IGFBP-3)	CL2	UP
ATM	Q13315	Serine-protein kinase ATM (EC 2.7.11.1) (Ataxia telangiectasia mutated) (A-T mutated)	CL2	UP
ITGA5	P08648	Integrin alpha-5 (CD49 antigen-like family member E) (Fibronectin receptor subunit alpha) (Integrin alpha-F) (VLA-5) (CD antigen CD49e) [Cleaved into: Integrin alpha-5 heavy chain; Integrin alpha-5 light chain]	CL2	UP
ITGA7	Q13683	Integrin alpha-7 [Cleaved into: Integrin alpha-7 heavy chain; Integrin alpha-7 light chain; Integrin alpha-7 70 kDa form]	CL2	UP
AGT	P01019	Angiotensinogen (Serpin A8) [Cleaved into: Angiotensin-1 (Angiotensin 1-10) (Angiotensin I) (Ang I); Angiotensin-2 (Angiotensin 1-8) (Angiotensin II) (Ang II); Angiotensin-3 (Angiotensin 2-8) (Angiotensin III) (Ang III) (Des-Asp[1]-angiotensin II); Angiotensin-4 (Angiotensin 3-8) (Angiotensin IV) (Ang IV); Angiotensin 1-9; Angiotensin 1-7; Angiotensin 1-5; Angiotensin 1-4]	CL2	UP
STAT4	Q14765	Signal transducer and activator of transcription 4	CL2	UP
ABCB1	P08183	ATP-dependent translocase ABCB1 (ATP-binding cassette sub-family B member 1) (Multidrug resistance protein 1) (EC 7.6.2.2) (P-glycoprotein 1) (Phospholipid transporter ABCB1) (EC 7.6.2.1) (CD antigen CD243)	CL2	UP
CHGA	P10645	Chromogranin-A (CgA) (Pituitary secretory protein I) (SP-I) [Cleaved into: Vasostatin-1 (Vasostatin I); Vasostatin-2 (Vasostatin II); EA-92; ES-43; Pancreastatin; SS-18; WA-8; WE-14; LF-19; Catestatin (SL21); AL-11; GV-19; GR-44; ER-37; GE-25; Serpinin-RRG; Serpinin; p-Glu serpinin precursor]	CL2	UP
BTG1	P62324	Protein BTG1 (B-cell translocation gene 1 protein)	CL2	UP
CLK3	P49761	Dual specificity protein kinase CLK3 (EC 2.7.12.1) (CDC-like kinase 3)	CL2	UP
AKR1C3	P42330	Aldo-keto reductase family 1 member C3 (EC 1.1.1.-) (EC 1.1.1.210) (EC 1.1.1.53) (EC 1.1.1.62) (17-beta-hydroxysteroid dehydrogenase type 5) (17-beta-HSD 5) (3-alpha-HSD type II, brain) (3-alpha-hydroxysteroid dehydrogenase type 2) (3-alpha-HSD type 2) (EC 1.1.1.357) (Chlordecone reductase homolog HAKRb) (Dihydrodiol dehydrogenase 3) (DD-3) (DD3) (Dihydrodiol dehydrogenase type I) (HA1753) (Prost…	CL2	UP
WEE1	P30291	Wee1-like protein kinase (WEE1hu) (EC 2.7.10.2) (Wee1A kinase)	CL2	UP
SEPTIN7	Q16181	Septin-7 (CDC10 protein homolog)	CL2	UP
CYP7B1	O75881	Cytochrome P450 7B1 (24-hydroxycholesterol 7-alpha-hydroxylase) (EC 1.14.14.26) (25/26-hydroxycholesterol 7-alpha-hydroxylase) (EC 1.14.14.29) (3-hydroxysteroid 7-alpha hydroxylase) (Oxysterol 7-alpha-hydroxylase)	CL2	UP
UCN	P55089	Urocortin	CL2	UP
REST	Q13127	RE1-silencing transcription factor (Neural-restrictive silencer factor) (X2 box repressor)	CL2	UP
BTG2	P78543	Protein BTG2 (BTG family member 2) (NGF-inducible anti-proliferative protein PC3)	CL2	UP
CDKN1A	P38936	Cyclin-dependent kinase inhibitor 1 (CDK-interacting protein 1) (Melanoma differentiation-associated protein 6) (MDA-6) (p21)	CL2	UP
IL13	P35225	Interleukin-13 (IL-13)	CL2	UP
EPO	P01588	Erythropoietin (Epoetin)	CL2	UP
ETS2	P15036	Protein C-ets-2	CL2	UP
SOD1	P00441	Superoxide dismutase [Cu-Zn] (EC 1.15.1.1) (Superoxide dismutase 1) (hSod1)	CL2	UP
STAT3	P40763	Signal transducer and activator of transcription 3 (Acute-phase response factor)	CL2	UP
BCAR1	P56945	Breast cancer anti-estrogen resistance protein 1 (CRK-associated substrate) (Cas scaffolding protein family member 1) (p130cas)	CL2	UP
XIAP	P98170	E3 ubiquitin-protein ligase XIAP (EC 2.3.2.27) (Baculoviral IAP repeat-containing protein 4) (IAP-like protein) (ILP) (hILP) (Inhibitor of apoptosis protein 3) (IAP-3) (hIAP-3) (hIAP3) (RING-type E3 ubiquitin transferase XIAP) (X-linked inhibitor of apoptosis protein) (X-linked IAP)	CL2	UP
TRADD	Q15628	Tumor necrosis factor receptor type 1-associated DEATH domain protein (TNFR1-associated DEATH domain protein) (TNFRSF1A-associated via death domain)	CL2	DOWN
FBP1	P09467	Fructose-1,6-bisphosphatase 1 (FBPase 1) (EC 3.1.3.11) (D-fructose-1,6-bisphosphate 1-phosphohydrolase 1) (Liver FBPase)	CL2	DOWN
NAT1	P18440	Arylamine N-acetyltransferase 1 (EC 2.3.1.5) (Arylamide acetylase 1) (Monomorphic arylamine N-acetyltransferase) (MNAT) (N-acetyltransferase type 1) (NAT-1)	CL2	DOWN
ARG1	P05089	Arginase-1 (EC 3.5.3.1) (Liver-type arginase) (Type I arginase)	CL2	DOWN
ACTA1	P68133	Actin, alpha skeletal muscle (EC 3.6.4.-) (Alpha-actin-1) [Cleaved into: Actin, alpha skeletal muscle, intermediate form]	CL2	DOWN
CDC6	Q99741	Cell division control protein 6 homolog (CDC6-related protein) (Cdc18-related protein) (HsCdc18) (p62(cdc6)) (HsCDC6)	CL2	DOWN
ETV1	P50549	ETS translocation variant 1 (Ets-related protein 81)	CL2	DOWN
CDK20	Q8IZL9	Cyclin-dependent kinase 20 (EC 2.7.11.22) (CDK-activating kinase p42) (CAK-kinase p42) (Cell cycle-related kinase) (Cell division protein kinase 20) (Cyclin-dependent protein kinase H) (Cyclin-kinase-activating kinase p42)	CL2	DOWN
ARG2	P78540	Arginase-2, mitochondrial (EC 3.5.3.1) (Arginase II) (Kidney-type arginase) (Non-hepatic arginase) (Type II arginase)	CL2	DOWN
WNT7B	P56706	Protein Wnt-7b	CL2	DOWN
KISS1	Q15726	Metastasis-suppressor KiSS-1 (Kisspeptin-1) [Cleaved into: Metastin (Kisspeptin-54); Kisspeptin-14; Kisspeptin-13; Kisspeptin-10]	CL2	DOWN
PC	P11498	Pyruvate carboxylase, mitochondrial (EC 6.4.1.1) (Pyruvic carboxylase) (PCB)	CL2	DOWN
RAD51	Q06609	DNA repair protein RAD51 homolog 1 (HsRAD51) (hRAD51) (RAD51 homolog A)	CL2	DOWN
ADIPOR2	Q86V24	Adiponectin receptor protein 2 (Progestin and adipoQ receptor family member 2) (Progestin and adipoQ receptor family member II)	CL2	DOWN
NKX3-1	Q99801	Homeobox protein Nkx-3.1 (Homeobox protein NK-3 homolog A)	CL2	DOWN
HSD11B2	P80365	11-beta-hydroxysteroid dehydrogenase type 2 (11-DH2) (11-beta-HSD2) (EC 1.1.1.-) (11-beta-hydroxysteroid dehydrogenase type II) (11-HSD type II) (11-beta-HSD type II) (Corticosteroid 11-beta-dehydrogenase isozyme 2) (NAD-dependent 11-beta-hydroxysteroid dehydrogenase) (Short chain dehydrogenase/reductase family 9C member 3)	CL2	DOWN
TNFRSF10A	O00220	Tumor necrosis factor receptor superfamily member 10A (Death receptor 4) (TNF-related apoptosis-inducing ligand receptor 1) (TRAIL receptor 1) (TRAIL-R1) (CD antigen CD261)	CL2	DOWN
PAK1	Q13153	Serine/threonine-protein kinase PAK 1 (EC 2.7.11.1) (Alpha-PAK) (p21-activated kinase 1) (PAK-1) (p65-PAK)	CL2	DOWN
TJP1	Q07157	Tight junction protein ZO-1 (Tight junction protein 1) (Zona occludens protein 1) (Zonula occludens protein 1)	CL2	DOWN
FZD5	Q13467	Frizzled-5 (Fz-5) (hFz5) (FzE5)	CL2	DOWN
CDH2	P19022	Cadherin-2 (CDw325) (Neural cadherin) (N-cadherin) (CD antigen CD325)	CL2	DOWN
E2F2	Q14209	Transcription factor E2F2 (E2F-2)	CL2	DOWN
E2F4	Q16254	Transcription factor E2F4 (E2F-4)	CL2	DOWN
E2F5	Q15329	Transcription factor E2F5 (E2F-5)	CL2	DOWN
FZD10	Q9ULW2	Frizzled-10 (Fz-10) (hFz10) (FzE7) (CD antigen CD350)	CL2	DOWN
FZD4	Q9ULV1	Frizzled-4 (Fz-4) (hFz4) (FzE4) (CD antigen CD344)	CL2	DOWN
FZD3	Q9NPG1	Frizzled-3 (Fz-3) (hFz3)	CL2	DOWN
FZD8	Q9H461	Frizzled-8 (Fz-8) (hFz8)	CL2	DOWN
DNMT3B	Q9UBC3	DNA (cytosine-5)-methyltransferase 3B (Dnmt3b) (EC 2.1.1.37) (DNA methyltransferase HsaIIIB) (DNA MTase HsaIIIB) (M.HsaIIIB)	CL2	DOWN
FZD2	Q14332	Frizzled-2 (Fz-2) (hFz2) (FzE2)	CL2	DOWN
FZD9	O00144	Frizzled-9 (Fz-9) (hFz9) (FzE6) (CD antigen CD349)	CL2	DOWN
FZD6	O60353	Frizzled-6 (Fz-6) (hFz6)	CL2	DOWN
FZD7	O75084	Frizzled-7 (Fz-7) (hFz7) (FzE3)	CL2	DOWN
DERL1	Q9BUN8	Derlin-1 (Degradation in endoplasmic reticulum protein 1) (DERtrin-1) (Der1-like protein 1)	CL2	DOWN
LRP6	O75581	Low-density lipoprotein receptor-related protein 6 (LRP-6)	CL2	DOWN
LRP5	O75197	Low-density lipoprotein receptor-related protein 5 (LRP-5) (Low-density lipoprotein receptor-related protein 7) (LRP-7)	CL2	DOWN
GAPDH	P04406	Glyceraldehyde-3-phosphate dehydrogenase (GAPDH) (EC 1.2.1.12) (Peptidyl-cysteine S-nitrosylase GAPDH) (EC 2.6.99.-)	CL2	DOWN
WNT4	P56705	Protein Wnt-4	CL2	DOWN
PAK1	Q13153	Serine/threonine-protein kinase PAK 1 (EC 2.7.11.1) (Alpha-PAK) (p21-activated kinase 1) (PAK-1) (p65-PAK)	CL3	UP
TG	P01266	Thyroglobulin (Tg)	CL3	UP
ICAM1	P05362	Intercellular adhesion molecule 1 (ICAM-1) (Major group rhinovirus receptor) (CD antigen CD54)	CL3	UP
CD4	P01730	T-cell surface glycoprotein CD4 (T-cell surface antigen T4/Leu-3) (CD antigen CD4)	CL3	UP
ITGAX	P20702	Integrin alpha-X (CD11 antigen-like family member C) (Leu M5) (Leukocyte adhesion glycoprotein p150,95 alpha chain) (Leukocyte adhesion receptor p150,95) (CD antigen CD11c)	CL3	UP
FBP1	P09467	Fructose-1,6-bisphosphatase 1 (FBPase 1) (EC 3.1.3.11) (D-fructose-1,6-bisphosphate 1-phosphohydrolase 1) (Liver FBPase)	CL3	UP
IL2	P60568	Interleukin-2 (IL-2) (T-cell growth factor) (TCGF) (Aldesleukin)	CL3	UP
ANGPT1	Q15389	Angiopoietin-1 (ANG-1)	CL3	UP
SOCS3	O14543	Suppressor of cytokine signaling 3 (SOCS-3) (Cytokine-inducible SH2 protein 3) (CIS-3) (STAT-induced STAT inhibitor 3) (SSI-3)	CL3	UP
LTA	P01374	Lymphotoxin-alpha (LT-alpha) (TNF-beta) (Tumor necrosis factor ligand superfamily member 1)	CL3	UP
MGMT	P16455	Methylated-DNA--protein-cysteine methyltransferase (EC 2.1.1.63) (6-O-methylguanine-DNA methyltransferase) (MGMT) (O-6-methylguanine-DNA-alkyltransferase)	CL3	UP
NPPB	P16860	Natriuretic peptides B (Brain natriuretic factor prohormone) (preproBNP) (proBNP) (Gamma-brain natriuretic peptide) (Iso-ANP) [Cleaved into: NT-proBNP (NT-pro-BNP) (NT-proBNP(1-76)); proBNP(3-108); Brain natriuretic peptide 32 (BNP(1-32)) (BNP-32) (Brain natriuretic peptide) (BNP); BNP(1-30); BNP(1-29); BNP(1-28); BNP(2-31); BNP(3-32) (des-SerPro-BNP) (proBNP(79-108)); BNP(3-30); BNP(3-29); Brain…	CL3	UP
SIRT1	Q96EB6	NAD-dependent protein deacetylase sirtuin-1 (hSIRT1) (EC 2.3.1.286) (NAD-dependent protein deacylase sirtuin-1) (EC 2.3.1.-) (Regulatory protein SIR2 homolog 1) (SIR2-like protein 1) (hSIR2) [Cleaved into: SirtT1 75 kDa fragment (75SirT1)]	CL3	UP
TEAD1	P28347	Transcriptional enhancer factor TEF-1 (NTEF-1) (Protein GT-IIC) (TEA domain family member 1) (TEAD-1) (Transcription factor 13) (TCF-13)	CL3	UP
TEAD4	Q15561	Transcriptional enhancer factor TEF-3 (TEA domain family member 4) (TEAD-4) (Transcription factor 13-like 1) (Transcription factor RTEF-1)	CL3	UP
TEAD2	Q15562	Transcriptional enhancer factor TEF-4 (TEA domain family member 2) (TEAD-2)	CL3	UP
TEAD3	Q99594	Transcriptional enhancer factor TEF-5 (DTEF-1) (TEA domain family member 3) (TEAD-3)	CL3	UP
LIMK1	P53667	LIM domain kinase 1 (LIMK-1) (EC 2.7.11.1)	CL3	UP
SMAD4	Q13485	Mothers against decapentaplegic homolog 4 (MAD homolog 4) (Mothers against DPP homolog 4) (Deletion target in pancreatic carcinoma 4) (SMAD family member 4) (SMAD 4) (Smad4) (hSMAD4)	CL3	UP
TNFRSF14	Q92956	Tumor necrosis factor receptor superfamily member 14 (Herpes virus entry mediator A) (Herpesvirus entry mediator A) (HveA) (Tumor necrosis factor receptor-like 2) (TR2) (CD antigen CD270)	CL3	UP
CXCL8	P10145	Interleukin-8 (IL-8) (C-X-C motif chemokine 8) (Chemokine (C-X-C motif) ligand 8) (Emoctakin) (Granulocyte chemotactic protein 1) (GCP-1) (Monocyte-derived neutrophil chemotactic factor) (MDNCF) (Monocyte-derived neutrophil-activating peptide) (MONAP) (Neutrophil-activating protein 1) (NAP-1) (Protein 3-10C) (T-cell chemotactic factor) [Cleaved into: MDNCF-a (GCP/IL-8 protein IV) (IL8/NAP1 form I…	CL3	UP
TAP1	Q03518	Antigen peptide transporter 1 (APT1) (EC 7.4.2.14) (ATP-binding cassette sub-family B member 2) (Peptide supply factor 1) (Peptide transporter PSF1) (PSF-1) (Peptide transporter TAP1) (Peptide transporter involved in antigen processing 1) (Really interesting new gene 4 protein) (RING4)	CL3	UP
IL1B	P01584	Interleukin-1 beta (IL-1 beta) (Catabolin)	CL3	UP
GRIA2	P42262	Glutamate receptor 2 (GluR-2) (AMPA-selective glutamate receptor 2) (GluR-B) (GluR-K2) (Glutamate receptor ionotropic, AMPA 2) (GluA2)	CL3	UP
GAPDH	P04406	Glyceraldehyde-3-phosphate dehydrogenase (GAPDH) (EC 1.2.1.12) (Peptidyl-cysteine S-nitrosylase GAPDH) (EC 2.6.99.-)	CL3	UP
TCF3	P15923	Transcription factor E2-alpha (Class B basic helix-loop-helix protein 21) (bHLHb21) (Immunoglobulin enhancer-binding factor E12/E47) (Immunoglobulin transcription factor 1) (Kappa-E2-binding factor) (Transcription factor 3) (TCF-3) (Transcription factor ITF-1)	CL3	UP
NFATC4	Q14934	Nuclear factor of activated T-cells, cytoplasmic 4 (NF-ATc4) (NFATc4) (T-cell transcription factor NFAT3) (NF-AT3)	CL3	UP
LTBR	P36941	Tumor necrosis factor receptor superfamily member 3 (Lymphotoxin-beta receptor) (Tumor necrosis factor C receptor) (Tumor necrosis factor receptor 2-related protein) (Tumor necrosis factor receptor type III) (TNF-RIII) (TNFR-III)	CL3	UP
GCLC	P48506	Glutamate--cysteine ligase catalytic subunit (EC 6.3.2.2) (GCS heavy chain) (Gamma-ECS) (Gamma-glutamylcysteine synthetase)	CL3	UP
ODC1	P11926	Ornithine decarboxylase (ODC) (EC 4.1.1.17)	CL3	UP
GPNMB	Q14956	Transmembrane glycoprotein NMB (Hematopoietic growth factor inducible neurokinin-1 type)	CL3	UP
GATA3	P23771	Trans-acting T-cell-specific transcription factor GATA-3 (GATA-binding factor 3)	CL3	UP
MICA	Q29983	MHC class I polypeptide-related sequence A (MIC-A)	CL3	UP
FUS	P35637	RNA-binding protein FUS (75 kDa DNA-pairing protein) (Oncogene FUS) (Oncogene TLS) (POMp75) (Translocated in liposarcoma protein)	CL3	UP
S100A9	P06702	Protein S100-A9 (Calgranulin-B) (Calprotectin L1H subunit) (Leukocyte L1 complex heavy chain) (Migration inhibitory factor-related protein 14) (MRP-14) (p14) (S100 calcium-binding protein A9)	CL3	UP
CCN2	P29279	CCN family member 2 (Cellular communication network factor 2) (Connective tissue growth factor) (Hypertrophic chondrocyte-specific protein 24) (Insulin-like growth factor-binding protein 8) (IBP-8) (IGF-binding protein 8) (IGFBP-8)	CL3	UP
TNIP1	Q15025	TNFAIP3-interacting protein 1 (A20-binding inhibitor of NF-kappa-B activation 1) (ABIN-1) (HIV-1 Nef-interacting protein) (Nef-associated factor 1) (Naf1) (Nip40-1) (Virion-associated nuclear shuttling protein) (VAN) (hVAN)	CL3	UP
NPM1	P06748	Nucleophosmin (NPM) (Nucleolar phosphoprotein B23) (Nucleolar protein NO38) (Numatrin)	CL3	UP
IL4	P05112	Interleukin-4 (IL-4) (B-cell stimulatory factor 1) (BSF-1) (Binetrakin) (Lymphocyte stimulatory factor 1) (Pitrakinra)	CL3	UP
SFTPD	P35247	Pulmonary surfactant-associated protein D (PSP-D) (SP-D) (Collectin-7) (Lung surfactant protein D)	CL3	UP
IFNK	Q9P0W0	Interferon kappa (IFN-kappa)	CL3	UP
STAR	P49675	Steroidogenic acute regulatory protein, mitochondrial (StAR) (START domain-containing protein 1) (StARD1)	CL3	UP
A2M	P01023	Alpha-2-macroglobulin (Alpha-2-M) (C3 and PZP-like alpha-2-macroglobulin domain-containing protein 5)	CL3	UP
CASP7	P55210	Caspase-7 (CASP-7) (EC 3.4.22.60) (Apoptotic protease Mch-3) (CMH-1) (ICE-like apoptotic protease 3) (ICE-LAP3) [Cleaved into: Caspase-7 subunit p20; Caspase-7 subunit p11]	CL3	UP
SP1	P08047	Transcription factor Sp1	CL3	UP
CCL20	P78556	C-C motif chemokine 20 (Beta-chemokine exodus-1) (CC chemokine LARC) (Liver and activation-regulated chemokine) (Macrophage inflammatory protein 3 alpha) (MIP-3-alpha) (Small-inducible cytokine A20) [Cleaved into: CCL20(1-67); CCL20(1-64); CCL20(2-70)]	CL3	DOWN
ITGB8	P26012	Integrin beta-8	CL3	DOWN
SERPINF1	P36955	Pigment epithelium-derived factor (PEDF) (Cell proliferation-inducing gene 35 protein) (EPC-1) (Serpin F1)	CL3	DOWN
PRKAA1	Q13131	5'-AMP-activated protein kinase catalytic subunit alpha-1 (AMPK subunit alpha-1) (EC 2.7.11.1) (Acetyl-CoA carboxylase kinase) (ACACA kinase) (EC 2.7.11.27) (Hydroxymethylglutaryl-CoA reductase kinase) (HMGCR kinase) (EC 2.7.11.31) (Tau-protein kinase PRKAA1) (EC 2.7.11.26)	CL3	DOWN
PDE7A	Q13946	High affinity cAMP-specific 3',5'-cyclic phosphodiesterase 7A (EC 3.1.4.53) (HCP1) (TM22)	CL3	DOWN
PRKAA2	P54646	5'-AMP-activated protein kinase catalytic subunit alpha-2 (AMPK subunit alpha-2) (EC 2.7.11.1) (Acetyl-CoA carboxylase kinase) (ACACA kinase) (EC 2.7.11.27) (Hydroxymethylglutaryl-CoA reductase kinase) (HMGCR kinase) (EC 2.7.11.31)	CL3	DOWN
LMO2	P25791	Rhombotin-2 (Cysteine-rich protein TTG-2) (LIM domain only protein 2) (LMO-2) (T-cell translocation protein 2)	CL3	DOWN
KLF1	Q13351	Krueppel-like factor 1 (Erythroid krueppel-like transcription factor) (EKLF)	CL3	DOWN
TK1	P04183	Thymidine kinase, cytosolic (EC 2.7.1.21)	CL3	DOWN
GSTM1	P09488	Glutathione S-transferase Mu 1 (EC 2.5.1.18) (GST HB subunit 4) (GST class-mu 1) (GSTM1-1) (GSTM1a-1a) (GSTM1b-1b) (GTH4)	CL3	DOWN
PDGFB	P01127	Platelet-derived growth factor subunit B (PDGF subunit B) (PDGF-2) (Platelet-derived growth factor B chain) (Platelet-derived growth factor beta polypeptide) (Proto-oncogene c-Sis) (Becaplermin)	CL3	DOWN
IL27	Q8NEV9	Interleukin-27 subunit alpha (IL-27 subunit alpha) (IL-27-A) (IL27-A) (Interleukin-30) (p28)	CL3	DOWN
IL18	Q14116	Interleukin-18 (IL-18) (Iboctadekin) (Interferon gamma-inducing factor) (IFN-gamma-inducing factor) (Interleukin-1 gamma) (IL-1 gamma)	CL3	DOWN
CLOCK	O15516	Circadian locomoter output cycles protein kaput (hCLOCK) (EC 2.3.1.48) (Class E basic helix-loop-helix protein 8) (bHLHe8)	CL3	DOWN
TGFBR1	P36897	TGF-beta receptor type-1 (TGFR-1) (EC 2.7.11.30) (Activin A receptor type II-like protein kinase of 53kD) (Activin receptor-like kinase 5) (ALK-5) (ALK5) (Serine/threonine-protein kinase receptor R4) (SKR4) (TGF-beta type I receptor) (Transforming growth factor-beta receptor type I) (TGF-beta receptor type I) (TbetaR-I)	CL3	DOWN
ITGB7	P26010	Integrin beta-7 (Gut homing receptor beta subunit)	CL3	DOWN
ILK	Q13418	Integrin-linked protein kinase (EC 2.7.11.1) (59 kDa serine/threonine-protein kinase) (Beta-integrin-linked kinase) (ILK-1) (ILK-2) (p59ILK)	CL3	DOWN
CLDN2	P57739	Claudin-2 (SP82)	CL3	DOWN
PRKACB	P22694	cAMP-dependent protein kinase catalytic subunit beta (PKA C-beta) (EC 2.7.11.11)	CL3	DOWN
PRKACA	P17612	cAMP-dependent protein kinase catalytic subunit alpha (PKA C-alpha) (EC 2.7.11.11)	CL3	DOWN
PRKACG	P22612	cAMP-dependent protein kinase catalytic subunit gamma (PKA C-gamma) (EC 2.7.11.11)	CL3	DOWN
CYTH2	Q99418	Cytohesin-2 (ARF exchange factor) (ARF nucleotide-binding site opener) (Protein ARNO) (PH, SEC7 and coiled-coil domain-containing protein 2)	CL3	DOWN
GNAS	Q5JWF2	Guanine nucleotide-binding protein G(s) subunit alpha isoforms XLas (Adenylate cyclase-stimulating G alpha protein) (Extra large alphas protein) (XLalphas)	CL3	DOWN
GNAL	P38405	Guanine nucleotide-binding protein G(olf) subunit alpha (Adenylate cyclase-stimulating G alpha protein, olfactory type)	CL3	DOWN
GNAS	P84996	Protein ALEX (Alternative gene product encoded by XL-exon)	CL3	DOWN
RAPGEF3	O95398	Rap guanine nucleotide exchange factor 3 (Exchange factor directly activated by cAMP 1) (Exchange protein directly activated by cAMP 1) (EPAC 1) (Rap1 guanine-nucleotide-exchange factor directly activated by cAMP) (cAMP-regulated guanine nucleotide exchange factor I) (cAMP-GEFI)	CL3	DOWN
F3	P13726	Tissue factor (TF) (Coagulation factor III) (Thromboplastin) (CD antigen CD142)	CL3	DOWN
NGF	P01138	Beta-nerve growth factor (Beta-NGF)	CL3	DOWN
SLC9A2	Q9UBY0	Sodium/hydrogen exchanger 2 (Na(+)/H(+) exchanger 2) (NHE-2) (Solute carrier family 9 member 2)	CL3	DOWN
GNG2	P59768	Guanine nucleotide-binding protein G(I)/G(S)/G(O) subunit gamma-2 (G gamma-I)	CL3	DOWN
GNB5	O14775	Guanine nucleotide-binding protein subunit beta-5 (Gbeta5) (Transducin beta chain 5)	CL3	DOWN
GNG8	Q9UK08	Guanine nucleotide-binding protein G(I)/G(S)/G(O) subunit gamma-8 (Gamma-9)	CL3	DOWN
GNB4	Q9HAV0	Guanine nucleotide-binding protein subunit beta-4 (Transducin beta chain 4)	CL3	DOWN
GNG7	O60262	Guanine nucleotide-binding protein G(I)/G(S)/G(O) subunit gamma-7	CL3	DOWN
GNGT2	O14610	Guanine nucleotide-binding protein G(I)/G(S)/G(O) subunit gamma-T2 (G gamma-C) (G-gamma-8) (G-gamma-9) (Guanine nucleotide binding protein gamma transducing activity polypeptide 2)	CL3	DOWN
GNB3	P16520	Guanine nucleotide-binding protein G(I)/G(S)/G(T) subunit beta-3 (Transducin beta chain 3)	CL3	DOWN
GNGT1	P63211	Guanine nucleotide-binding protein G(T) subunit gamma-T1 (Transducin gamma chain)	CL3	DOWN
GNG11	P61952	Guanine nucleotide-binding protein G(I)/G(S)/G(O) subunit gamma-11	CL3	DOWN
GNG4	P50150	Guanine nucleotide-binding protein G(I)/G(S)/G(O) subunit gamma-4	CL3	DOWN
GNG13	Q9P2W3	Guanine nucleotide-binding protein G(I)/G(S)/G(O) subunit gamma-13	CL3	DOWN
GNG3	P63215	Guanine nucleotide-binding protein G(I)/G(S)/G(O) subunit gamma-3	CL3	DOWN
GNG5	P63218	Guanine nucleotide-binding protein G(I)/G(S)/G(O) subunit gamma-5	CL3	DOWN
GNB1	P62873	Guanine nucleotide-binding protein G(I)/G(S)/G(T) subunit beta-1 (Transducin beta chain 1)	CL3	DOWN
GNG10	P50151	Guanine nucleotide-binding protein G(I)/G(S)/G(O) subunit gamma-10	CL3	DOWN
GNB2	P62879	Guanine nucleotide-binding protein G(I)/G(S)/G(T) subunit beta-2 (G protein subunit beta-2) (Transducin beta chain 2)	CL3	DOWN
SDC4	P31431	Syndecan-4 (SYND4) (Amphiglycan) (Ryudocan core protein)	CL3	DOWN
GP6	Q9HCN6	Platelet glycoprotein VI (GPVI) (Glycoprotein 6)	CL3	DOWN
PTPN6	P29350	Tyrosine-protein phosphatase non-receptor type 6 (EC 3.1.3.48) (Hematopoietic cell protein-tyrosine phosphatase) (Protein-tyrosine phosphatase 1C) (PTP-1C) (Protein-tyrosine phosphatase SHP-1) (SH-PTP1)	CL3	DOWN
ERAP1	Q9NZ08	Endoplasmic reticulum aminopeptidase 1 (EC 3.4.11.-) (ARTS-1) (Adipocyte-derived leucine aminopeptidase) (A-LAP) (Aminopeptidase PILS) (Puromycin-insensitive leucyl-specific aminopeptidase) (PILS-AP) (Type 1 tumor necrosis factor receptor shedding aminopeptidase regulator)	CL3	DOWN
ARAF	P10398	Serine/threonine-protein kinase A-Raf (EC 2.7.11.1) (Proto-oncogene A-Raf) (Proto-oncogene A-Raf-1) (Proto-oncogene Pks)	CL3	DOWN
TRPV4	Q9HBA0	Transient receptor potential cation channel subfamily V member 4 (TrpV4) (Osm-9-like TRP channel 4) (OTRPC4) (Transient receptor potential protein 12) (TRP12) (Vanilloid receptor-like channel 2) (Vanilloid receptor-like protein 2) (VRL-2) (Vanilloid receptor-related osmotically-activated channel) (VR-OAC)	CL3	DOWN
LIN28B	Q6ZN17	Protein lin-28 homolog B (Lin-28B)	CL3	DOWN
TNFSF13B	Q9Y275	Tumor necrosis factor ligand superfamily member 13B (B lymphocyte stimulator) (BLyS) (B-cell-activating factor) (BAFF) (Dendritic cell-derived TNF-like molecule) (TNF- and APOL-related leukocyte expressed ligand 1) (TALL-1) (CD antigen CD257) [Cleaved into: Tumor necrosis factor ligand superfamily member 13b, membrane form; Tumor necrosis factor ligand superfamily member 13b, soluble form]	CL3	DOWN
MAGI3	Q5TCQ9	Membrane-associated guanylate kinase, WW and PDZ domain-containing protein 3 (Membrane-associated guanylate kinase inverted 3) (MAGI-3)	CL3	DOWN
MAGI2	Q86UL8	Membrane-associated guanylate kinase, WW and PDZ domain-containing protein 2 (Atrophin-1-interacting protein 1) (AIP-1) (Atrophin-1-interacting protein A) (Membrane-associated guanylate kinase inverted 2) (MAGI-2)	CL3	DOWN
MAGI1	Q96QZ7	Membrane-associated guanylate kinase, WW and PDZ domain-containing protein 1 (Atrophin-1-interacting protein 3) (AIP-3) (BAI1-associated protein 1) (BAP-1) (Membrane-associated guanylate kinase inverted 1) (MAGI-1) (Trinucleotide repeat-containing gene 19 protein) (WW domain-containing protein 3) (WWP3)	CL3	DOWN
OLR1	P78380	Oxidized low-density lipoprotein receptor 1 (Ox-LDL receptor 1) (C-type lectin domain family 8 member A) (Lectin-like oxidized LDL receptor 1) (LOX-1) (Lectin-like oxLDL receptor 1) (hLOX-1) (Lectin-type oxidized LDL receptor 1) [Cleaved into: Oxidized low-density lipoprotein receptor 1, soluble form]	CL3	DOWN
HK1	P19367	Hexokinase-1 (EC 2.7.1.1) (Brain form hexokinase) (Hexokinase type I) (HK I) (Hexokinase-A)	CL3	DOWN
TNFRSF17	Q02223	Tumor necrosis factor receptor superfamily member 17 (B-cell maturation protein) (CD antigen CD269)	CL3	DOWN
NOX4	Q9NPH5	NADPH oxidase 4 (EC 1.6.3.-) (Kidney oxidase-1) (KOX-1) (Kidney superoxide-producing NADPH oxidase) (Renal NAD(P)H-oxidase)	CL3	DOWN
GSK3A	P49840	Glycogen synthase kinase-3 alpha (GSK-3 alpha) (EC 2.7.11.26) (Serine/threonine-protein kinase GSK3A) (EC 2.7.11.1)	CL3	DOWN
HMOX1	P09601	Heme oxygenase 1 (HO-1) (EC 1.14.14.18) [Cleaved into: Heme oxygenase 1 soluble form]	CL3	DOWN
GADD45A	P24522	Growth arrest and DNA damage-inducible protein GADD45 alpha (DNA damage-inducible transcript 1 protein) (DDIT-1)	CL3	DOWN
GNG12	Q9UBI6	Guanine nucleotide-binding protein G(I)/G(S)/G(O) subunit gamma-12	CL3	DOWN
GP1BA	P07359	Platelet glycoprotein Ib alpha chain (GP-Ib alpha) (GPIb-alpha) (GPIbA) (Glycoprotein Ibalpha) (Antigen CD42b-alpha) (CD antigen CD42b) [Cleaved into: Glycocalicin]	CL3	DOWN
ENTPD1	P49961	Ectonucleoside triphosphate diphosphohydrolase 1 (NTPDase 1) (EC 3.6.1.5) (Ecto-ATP diphosphohydrolase 1) (Ecto-ATPDase 1) (Ecto-ATPase 1) (Ecto-apyrase) (Lymphoid cell activation antigen) (CD antigen CD39)	CL3	DOWN
HNF1A	P20823	Hepatocyte nuclear factor 1-alpha (HNF-1-alpha) (HNF-1A) (Liver-specific transcription factor LF-B1) (LFB1) (Transcription factor 1) (TCF-1)	CL3	DOWN
CD38	P28907	ADP-ribosyl cyclase/cyclic ADP-ribose hydrolase 1 (EC 3.2.2.-) (EC 3.2.2.6) (2'-phospho-ADP-ribosyl cyclase) (2'-phospho-ADP-ribosyl cyclase/2'-phospho-cyclic-ADP-ribose transferase) (EC 2.4.99.20) (2'-phospho-cyclic-ADP-ribose transferase) (ADP-ribosyl cyclase 1) (ADPRC 1) (Cyclic ADP-ribose hydrolase 1) (cADPR hydrolase 1) (T10) (CD antigen CD38)	CL3	DOWN
CCL17	Q92583	C-C motif chemokine 17 (CC chemokine TARC) (Small-inducible cytokine A17) (Thymus and activation-regulated chemokine)	CL3	DOWN
CACNA1I	Q9P0X4	Voltage-dependent T-type calcium channel subunit alpha-1I (Voltage-gated calcium channel subunit alpha Cav3.3) (Ca(v)3.3)	CL3	DOWN
TNFRSF13B	O14836	Tumor necrosis factor receptor superfamily member 13B (Transmembrane activator and CAML interactor) (CD antigen CD267)	CL3	DOWN
HTR1A	P08908	5-hydroxytryptamine receptor 1A (5-HT-1A) (5-HT1A) (G-21) (Serotonin receptor 1A)	CL3	DOWN
BIRC3	Q13489	Baculoviral IAP repeat-containing protein 3 (EC 2.3.2.27) (Apoptosis inhibitor 2) (API2) (Cellular inhibitor of apoptosis 2) (C-IAP2) (IAP homolog C) (Inhibitor of apoptosis protein 1) (hIAP-1) (hIAP1) (RING finger protein 49) (RING-type E3 ubiquitin transferase BIRC3) (TNFR2-TRAF-signaling complex protein 1)	CL3	DOWN
BRAF	P15056	Serine/threonine-protein kinase B-raf (EC 2.7.11.1) (Proto-oncogene B-Raf) (p94) (v-Raf murine sarcoma viral oncogene homolog B1)	CL3	DOWN
BDKRB1	P46663	B1 bradykinin receptor (B1R) (BK-1 receptor)	CL3	DOWN
MTOR	P42345	Serine/threonine-protein kinase mTOR (EC 2.7.11.1) (FK506-binding protein 12-rapamycin complex-associated protein 1) (FKBP12-rapamycin complex-associated protein) (Mammalian target of rapamycin) (mTOR) (Mechanistic target of rapamycin) (Rapamycin and FKBP12 target 1) (Rapamycin target protein 1)	CL3	DOWN
CACNA1G	O43497	Voltage-dependent T-type calcium channel subunit alpha-1G (Cav3.1c) (NBR13) (Voltage-gated calcium channel subunit alpha Cav3.1)	CL3	DOWN
STAT4	Q14765	Signal transducer and activator of transcription 4	CL3	DOWN
CDKN2C	P42773	Cyclin-dependent kinase 4 inhibitor C (Cyclin-dependent kinase 6 inhibitor) (p18-INK4c) (p18-INK6)	CL3	DOWN
MYLK2	Q9H1R3	Myosin light chain kinase 2, skeletal/cardiac muscle (MLCK2) (EC 2.7.11.18)	CL3	DOWN
TBP	P20226	TATA-box-binding protein (TATA sequence-binding protein) (TATA-binding factor) (TATA-box factor) (Transcription initiation factor TFIID TBP subunit)	CL3	DOWN
MYCN	P04198	N-myc proto-oncogene protein (Class E basic helix-loop-helix protein 37) (bHLHe37)	CL3	DOWN
CACNA1H	O95180	Voltage-dependent T-type calcium channel subunit alpha-1H (Low-voltage-activated calcium channel alpha1 3.2 subunit) (Voltage-gated calcium channel subunit alpha Cav3.2)	CL3	DOWN
IL13	P35225	Interleukin-13 (IL-13)	CL3	DOWN
ADORA2A	P29274	Adenosine receptor A2a	CL3	DOWN
TLR9	Q9NR96	Toll-like receptor 9 (CD antigen CD289)	CL3	DOWN
ADCY3	O60266	Adenylate cyclase type 3 (EC 4.6.1.1) (ATP pyrophosphate-lyase 3) (Adenylate cyclase type III) (AC-III) (Adenylate cyclase, olfactive type) (Adenylyl cyclase 3) (AC3)	CL3	DOWN
ADCY4	Q8NFM4	Adenylate cyclase type 4 (EC 4.6.1.1) (ATP pyrophosphate-lyase 4) (Adenylate cyclase type IV) (Adenylyl cyclase 4)	CL3	DOWN
ADCY1	Q08828	Adenylate cyclase type 1 (EC 4.6.1.1) (ATP pyrophosphate-lyase 1) (Adenylate cyclase type I) (Adenylyl cyclase 1) (Ca(2+)/calmodulin-activated adenylyl cyclase)	CL3	DOWN
ADCY2	Q08462	Adenylate cyclase type 2 (EC 4.6.1.1) (ATP pyrophosphate-lyase 2) (Adenylate cyclase type II) (Adenylyl cyclase 2)	CL3	DOWN
ADCY6	O43306	Adenylate cyclase type 6 (EC 4.6.1.1) (ATP pyrophosphate-lyase 6) (Adenylate cyclase type VI) (Adenylyl cyclase 6) (Ca(2+)-inhibitable adenylyl cyclase)	CL3	DOWN
ADCY9	O60503	Adenylate cyclase type 9 (EC 4.6.1.1) (ATP pyrophosphate-lyase 9) (Adenylate cyclase type IX) (ACIX) (Adenylyl cyclase 9) (AC9)	CL3	DOWN
ADCY7	P51828	Adenylate cyclase type 7 (EC 4.6.1.1) (ATP pyrophosphate-lyase 7) (Adenylate cyclase type VII) (Adenylyl cyclase 7)	CL3	DOWN
ADCY8	P40145	Adenylate cyclase type 8 (EC 4.6.1.1) (ATP pyrophosphate-lyase 8) (Adenylate cyclase type VIII) (Adenylyl cyclase 8) (AC8) (Ca(2+)/calmodulin-activated adenylyl cyclase)	CL3	DOWN
PTGER4	P35408	Prostaglandin E2 receptor EP4 subtype (PGE receptor EP4 subtype) (PGE2 receptor EP4 subtype) (Prostanoid EP4 receptor)	CL3	DOWN
IL17A	Q16552	Interleukin-17A (IL-17) (IL-17A) (Cytotoxic T-lymphocyte-associated antigen 8) (CTLA-8)	CL3	DOWN
MYLK4	Q86YV6	Myosin light chain kinase family member 4 (EC 2.7.11.1) (Sugen kinase 85) (SgK085)	CL3	DOWN
MYLK3	Q32MK0	Myosin light chain kinase 3 (EC 2.7.11.18) (Cardiac-MyBP-C-associated Ca/CaM kinase) (Cardiac-MLCK)	CL3	DOWN
MYLK	Q15746	Myosin light chain kinase, smooth muscle (MLCK) (smMLCK) (EC 2.7.11.18) (Kinase-related protein) (KRP) (Telokin) [Cleaved into: Myosin light chain kinase, smooth muscle, deglutamylated form]	CL3	DOWN
CD69	Q07108	Early activation antigen CD69 (Activation inducer molecule) (AIM) (BL-AC/P26) (C-type lectin domain family 2 member C) (EA1) (Early T-cell activation antigen p60) (GP32/28) (Leukocyte surface antigen Leu-23) (MLR-3) (CD antigen CD69)	CL3	DOWN
F8	P00451	Coagulation factor VIII (Antihemophilic factor) (AHF) (Procoagulant component) [Cleaved into: Factor VIIIa heavy chain, 200 kDa isoform; Factor VIIIa heavy chain, 92 kDa isoform; Factor VIII B chain; Factor VIIIa light chain]	CL3	DOWN
ADORA3	P0DMS8	Adenosine receptor A3	CL3	DOWN
APP	P05067	Amyloid-beta precursor protein (APP) (ABPP) (APPI) (Alzheimer disease amyloid A4 protein homolog) (Alzheimer disease amyloid protein) (Amyloid precursor protein) (Amyloid-beta (A4) precursor protein) (Amyloid-beta A4 protein) (Cerebral vascular amyloid peptide) (CVAP) (PreA4) (Protease nexin-II) (PN-II) [Cleaved into: N-APP; Soluble APP-alpha (S-APP-alpha); Soluble APP-beta (S-APP-beta); C99 (Bet…	CL3	DOWN
GRIN1	Q05586	Glutamate receptor ionotropic, NMDA 1 (GluN1) (Glutamate [NMDA] receptor subunit zeta-1) (N-methyl-D-aspartate receptor subunit NR1) (NMD-R1)	CL3	DOWN
CDKN2A	Q8N726	Tumor suppressor ARF (Alternative reading frame) (ARF) (Cyclin-dependent kinase inhibitor 2A) (p14ARF)	CL3	DOWN
CYP27B1	O15528	25-hydroxyvitamin D-1 alpha hydroxylase, mitochondrial (EC 1.14.15.18) (25-OHD-1 alpha-hydroxylase) (25-hydroxyvitamin D(3) 1-alpha-hydroxylase) (VD3 1A hydroxylase) (Calcidiol 1-monooxygenase) (Cytochrome P450 subfamily XXVIIB polypeptide 1) (Cytochrome P450C1 alpha) (Cytochrome P450VD1-alpha) (Cytochrome p450 27B1)	CL3	DOWN
HK3	P52790	Hexokinase-3 (EC 2.7.1.1) (Hexokinase type III) (HK III) (Hexokinase-C)	CL3	DOWN
COL1A1	P02452	Collagen alpha-1(I) chain (Alpha-1 type I collagen)	CL3	DOWN
PDGFA	P04085	Platelet-derived growth factor subunit A (PDGF subunit A) (PDGF-1) (Platelet-derived growth factor A chain) (Platelet-derived growth factor alpha polypeptide)	CL3	DOWN
DEFB4A	O15263	Defensin beta 4A (Beta-defensin 2) (BD-2) (hBD-2) (Defensin, beta 2) (Skin-antimicrobial peptide 1) (SAP1)	CL3	DOWN
IL18R1	Q13478	Interleukin-18 receptor 1 (IL-18R-1) (IL-18R1) (EC 3.2.2.6) (CD218 antigen-like family member A) (CDw218a) (IL1 receptor-related protein) (IL-1Rrp) (IL1R-rp) (Interleukin-18 receptor alpha) (IL-18R-alpha) (IL-18Ralpha) (CD antigen CD218a)	CL3	DOWN
IL18RAP	O95256	Interleukin-18 receptor accessory protein (IL-18 receptor accessory protein) (IL-18RAcP) (EC 3.2.2.6) (Accessory protein-like) (AcPL) (CD218 antigen-like family member B) (CDw218b) (IL-1R accessory protein-like) (IL-1RAcPL) (Interleukin-1 receptor 7) (IL-1R-7) (IL-1R7) (Interleukin-18 receptor accessory protein-like) (Interleukin-18 receptor beta) (IL-18R-beta) (IL-18Rbeta) (CD antigen CD218b)	CL3	DOWN
BMF	Q96LC9	Bcl-2-modifying factor	CL3	DOWN
COL1A2	P08123	Collagen alpha-2(I) chain (Alpha-2 type I collagen)	CL3	DOWN
ATM	Q13315	Serine-protein kinase ATM (EC 2.7.11.1) (Ataxia telangiectasia mutated) (A-T mutated)	CL3	DOWN

## Sheet: I
Supplementary Table I. Enrichment analysis computed for the differentially predicted activation proteins found between the three identified clusters.
Cluster	Modulation direction	SOURCE	Set name	Original Set Size	InSet Intersection Size	FDR(adj p-value)	Gene InSet Intersection
CL1	DOWN	TRRUST	CEBPB	51	20	0	ABCB1; ADM; ASNS; CDKN1A; CXCL8; FURIN; GDF15; IL1B; IL3; OXTR; PCK2; PRDM1; S100A9; SAA2; SFTPD; SLC19A1; SLC5A8; STAR; TNFAIP6; XBP1
CL1	DOWN	TRRUST	EGR1	72	26	0	ABCB1; ACE; BCAR1; CDK5R1; CDKN1A; CHGA; CXCL8; CYP2B6; FN1; GDF15; HPSE; IGF2; IL2; IL3; LHB; LTB; MMP14; NAB2; PDGFC; RBL2; SLC9A3; SOD1; STIM1; TCF4; TGFBR2; VEGFA
CL1	DOWN	GO_CELLULAR_COMPONENT	integrin complex	27	20	0	ITGA1; ITGA10; ITGA11; ITGA2; ITGA3; ITGA4; ITGA5; ITGA6; ITGA7; ITGA8; ITGA9; ITGAD; ITGAE; ITGAX; ITGB1; ITGB4; ITGB5; ITGB6; ITGB7; ITGB8
CL1	DOWN	GO_BIOLOGICAL_PROCESS	integrin-mediated signaling pathway	69	22	0	BCAR1; FN1; ITGA1; ITGA10; ITGA11; ITGA2; ITGA3; ITGA4; ITGA5; ITGA6; ITGA7; ITGA8; ITGA9; ITGAD; ITGAE; ITGAX; ITGB1; ITGB4; ITGB5; ITGB6; ITGB7; ITGB8
CL1	DOWN	GO_CELLULAR_COMPONENT	protein complex involved in cell adhesion	30	20	0	ITGA1; ITGA10; ITGA11; ITGA2; ITGA3; ITGA4; ITGA5; ITGA6; ITGA7; ITGA8; ITGA9; ITGAD; ITGAE; ITGAX; ITGB1; ITGB4; ITGB5; ITGB6; ITGB7; ITGB8
CL1	UP	GO_MOLECULAR_FUNCTION	Wnt-activated receptor activity	13	12	0	FZD1; FZD10; FZD2; FZD3; FZD4; FZD5; FZD6; FZD7; FZD8; FZD9; LRP5; LRP6
CL1	UP	GO_MOLECULAR_FUNCTION	Wnt-protein binding	17	12	0	FZD1; FZD10; FZD2; FZD3; FZD4; FZD5; FZD6; FZD7; FZD8; FZD9; LRP5; LRP6
CL1	DOWN	KEGG	04512_ECM-receptor interaction	63	19	9.13492e-13	FN1; ITGA1; ITGA10; ITGA11; ITGA2; ITGA3; ITGA4; ITGA5; ITGA6; ITGA7; ITGA8; ITGA9; ITGB1; ITGB4; ITGB5; ITGB6; ITGB7; ITGB8; SPP1
CL1	UP	GO_BIOLOGICAL_PROCESS	canonical Wnt signaling pathway	51	15	1.39333e-12	FZD1; FZD10; FZD2; FZD3; FZD4; FZD5; FZD6; FZD7; FZD8; FZD9; LRP5; LRP6; MITF; WNT4; WNT7B
CL1	UP	KEGG	05217_Basal cell carcinoma	37	12	1.36077e-11	FZD1; FZD10; FZD2; FZD3; FZD4; FZD5; FZD6; FZD7; FZD8; FZD9; WNT4; WNT7B
CL1	DOWN	KEGG	05414_Dilated cardiomyopathy	63	17	1.08014e-10	ITGA1; ITGA10; ITGA11; ITGA2; ITGA3; ITGA4; ITGA5; ITGA6; ITGA7; ITGA8; ITGA9; ITGB1; ITGB4; ITGB5; ITGB6; ITGB7; ITGB8
CL1	DOWN	GO_CELLULAR_COMPONENT	plasma membrane receptor complex	122	22	5.10612e-10	CD4; INSRR; ITGA1; ITGA10; ITGA11; ITGA2; ITGA3; ITGA4; ITGA5; ITGA6; ITGA7; ITGA8; ITGA9; ITGAD; ITGAE; ITGAX; ITGB1; ITGB4; ITGB5; ITGB6; ITGB7; ITGB8
CL1	DOWN	GO_BIOLOGICAL_PROCESS	extracellular matrix organization	162	26	7.61693e-10	FN1; FURIN; ICAM1; ITGA1; ITGA10; ITGA11; ITGA2; ITGA3; ITGA4; ITGA5; ITGA6; ITGA7; ITGA8; ITGA9; ITGAD; ITGAE; ITGAX; ITGB1; ITGB4; ITGB5; ITGB6; ITGB7; ITGB8; MMP14; MMP9; SPP1
CL1	DOWN	GO_BIOLOGICAL_PROCESS	extracellular structure organization	162	26	7.61693e-10	FN1; FURIN; ICAM1; ITGA1; ITGA10; ITGA11; ITGA2; ITGA3; ITGA4; ITGA5; ITGA6; ITGA7; ITGA8; ITGA9; ITGAD; ITGAE; ITGAX; ITGB1; ITGB4; ITGB5; ITGB6; ITGB7; ITGB8; MMP14; MMP9; SPP1
CL1	DOWN	GO_BIOLOGICAL_PROCESS	cell adhesion mediated by integrin	19	11	8.20116e-10	ICAM1; ITGA11; ITGA2; ITGA4; ITGA5; ITGB1; ITGB4; ITGB5; ITGB6; ITGB7; ITGB8
CL1	DOWN	GO_BIOLOGICAL_PROCESS	cell-matrix adhesion	62	17	9.60052e-10	FN1; HPSE; ITGA1; ITGA10; ITGA11; ITGA2; ITGA3; ITGA4; ITGA6; ITGA7; ITGA8; ITGB1; ITGB4; ITGB5; ITGB6; ITGB7; ITGB8
CL1	UP	KEGG	04150_mTOR signaling pathway	87	14	1.88066e-09	FZD1; FZD10; FZD2; FZD3; FZD4; FZD5; FZD6; FZD7; FZD8; FZD9; LRP5; LRP6; WNT4; WNT7B
CL1	UP	KEGG	04310_Wnt signaling pathway	98	14	5.92369e-09	FZD1; FZD10; FZD2; FZD3; FZD4; FZD5; FZD6; FZD7; FZD8; FZD9; LRP5; LRP6; WNT4; WNT7B
CL1	UP	KEGG	04550_Signaling pathways regulating pluripotency of stem cells	82	13	5.92369e-09	FZD1; FZD10; FZD2; FZD3; FZD4; FZD5; FZD6; FZD7; FZD8; FZD9; ID1; WNT4; WNT7B
CL1	UP	KEGG	04916_Melanogenesis	83	13	5.92369e-09	FZD1; FZD10; FZD2; FZD3; FZD4; FZD5; FZD6; FZD7; FZD8; FZD9; MITF; WNT4; WNT7B
CL1	DOWN	KEGG	04810_Regulation of actin cytoskeleton	176	24	8.80647e-09	BCAR1; FN1; INSRR; ITGA1; ITGA10; ITGA11; ITGA2; ITGA3; ITGA4; ITGA5; ITGA6; ITGA7; ITGA8; ITGA9; ITGAD; ITGAE; ITGAX; ITGB1; ITGB4; ITGB5; ITGB6; ITGB7; ITGB8; PDGFC
CL1	UP	KEGG	05010_Alzheimer's disease	153	16	1.64448e-08	APP; FAS; FZD1; FZD10; FZD2; FZD3; FZD4; FZD5; FZD6; FZD7; FZD8; FZD9; LRP5; LRP6; WNT4; WNT7B
CL1	UP	TRRUST	AR	76	13	1.80934e-08	ACTA1; ARG1; ARG2; CDC6; CDH2; CDK20; ETV1; KISS1; KLK3; NAT1; NKX3-1; PC; WNT7B
CL1	DOWN	GO_BIOLOGICAL_PROCESS	cell-substrate adhesion	89	18	3.36055e-08	FN1; HPSE; ITGA1; ITGA10; ITGA11; ITGA2; ITGA3; ITGA4; ITGA5; ITGA6; ITGA7; ITGA8; ITGB1; ITGB4; ITGB5; ITGB6; ITGB7; ITGB8
CL1	UP	KEGG	04390_Hippo signaling pathway	108	13	1.21866e-07	FZD1; FZD10; FZD2; FZD3; FZD4; FZD5; FZD6; FZD7; FZD8; FZD9; ID1; WNT4; WNT7B
CL1	DOWN	KEGG	04510_Focal adhesion	175	22	2.13447e-07	BCAR1; FN1; ITGA1; ITGA10; ITGA11; ITGA2; ITGA3; ITGA4; ITGA5; ITGA6; ITGA7; ITGA8; ITGA9; ITGB1; ITGB4; ITGB5; ITGB6; ITGB7; ITGB8; PDGFC; SPP1; VEGFA
CL1	DOWN	GO_MOLECULAR_FUNCTION	integrin binding	76	16	2.56553e-07	FN1; ICAM1; IGF2; IL1B; ITGA3; ITGA4; ITGA5; ITGAX; ITGB1; ITGB4; ITGB5; ITGB6; ITGB7; ITGB8; MMP14; SPP1
CL1	UP	KEGG	05205_Proteoglycans in cancer	166	15	3.51049e-07	COL1A1; COL1A2; FAS; FZD1; FZD10; FZD2; FZD3; FZD4; FZD5; FZD6; FZD7; FZD8; FZD9; WNT4; WNT7B
CL1	DOWN	GO_MOLECULAR_FUNCTION	cell adhesion molecule binding	214	24	3.24893e-06	CDK5R1; FN1; ICAM1; IGF2; IL1B; ITGA1; ITGA10; ITGA11; ITGA2; ITGA3; ITGA4; ITGA5; ITGA6; ITGAX; ITGB1; ITGB4; ITGB5; ITGB6; ITGB7; ITGB8; MMP14; NRXN1; SEPTIN7; SPP1
CL1	DOWN	GO_MOLECULAR_FUNCTION	collagen binding	32	10	3.24893e-06	FN1; ITGA1; ITGA10; ITGA11; ITGA2; ITGA3; ITGA9; ITGB1; MMP9; SMAD4
CL1	DOWN	TRRUST	CEBPA	47	11	7.53434e-06	FN1; ICAM1; IGF2; IL3; ITGAX; PCK2; S100A9; SFTPD; SPP1; STAR; STAT3
CL1	UP	GO_BIOLOGICAL_PROCESS	cell-cell signaling by wnt	158	15	1.22188e-05	FZD1; FZD10; FZD2; FZD3; FZD4; FZD5; FZD6; FZD7; FZD8; FZD9; LRP5; LRP6; MITF; WNT4; WNT7B
CL1	UP	GO_BIOLOGICAL_PROCESS	non-canonical Wnt signaling pathway	71	11	1.22188e-05	FZD1; FZD10; FZD2; FZD3; FZD4; FZD5; FZD6; FZD7; FZD8; FZD9; WNT4
CL1	UP	GO_BIOLOGICAL_PROCESS	Wnt signaling pathway	158	15	1.22188e-05	FZD1; FZD10; FZD2; FZD3; FZD4; FZD5; FZD6; FZD7; FZD8; FZD9; LRP5; LRP6; MITF; WNT4; WNT7B
CL1	DOWN	KEGG	05410_Hypertrophic cardiomyopathy (HCM)	12	6	1.2479e-05	ITGB1; ITGB4; ITGB5; ITGB6; ITGB7; ITGB8
CL1	UP	TRRUST	MYB	28	7	1.65269e-05	COL1A1; COL1A2; GSTM1; IL7; KLF1; LMO2; TK1
CL1	DOWN	GO_BIOLOGICAL_PROCESS	gastrulation	78	14	2.43295e-05	FN1; ITGA2; ITGA3; ITGA4; ITGA5; ITGA7; ITGA8; ITGB1; ITGB4; ITGB5; MMP14; MMP9; SMAD4; TGFBR2
CL1	DOWN	TRRUST	EP300	55	11	2.80849e-05	ABCB1; CA9; CDKN1A; CXCL8; DNMT1; EIF2AK1; EPO; KRT16; MMP9; NR0B2; VEGFA
CL1	DOWN	TRRUST	HDAC1	66	12	2.80849e-05	ABCB1; CDKN1A; CXCL8; DNMT1; EGR1; EIF2AK1; ICAM1; IL2; MICA; MMP9; SPP1; STAT3
CL1	UP	GO_MOLECULAR_FUNCTION	frizzled binding	11	5	4.2368e-05	FZD1; FZD7; LRP6; WNT4; WNT7B
CL1	DOWN	GO_CELLULAR_COMPONENT	receptor complex	241	23	4.72094e-05	CD4; INSRR; ITGA1; ITGA10; ITGA11; ITGA2; ITGA3; ITGA4; ITGA5; ITGA6; ITGA7; ITGA8; ITGA9; ITGAD; ITGAE; ITGAX; ITGB1; ITGB4; ITGB5; ITGB6; ITGB7; ITGB8; TGFBR2
CL1	UP	GO_BIOLOGICAL_PROCESS	cell surface receptor signaling pathway involved in cell-cell signaling	179	15	5.39013e-05	FZD1; FZD10; FZD2; FZD3; FZD4; FZD5; FZD6; FZD7; FZD8; FZD9; LRP5; LRP6; MITF; WNT4; WNT7B
CL1	DOWN	GO_BIOLOGICAL_PROCESS	formation of primary germ layer	61	12	7.31142e-05	FN1; ITGA2; ITGA3; ITGA4; ITGA5; ITGA7; ITGA8; ITGB1; ITGB4; ITGB5; MMP14; MMP9
CL1	DOWN	TRRUST	AR	76	12	9.98881e-05	AKR1C3; BTG1; BTG2; CDKN1A; CLK3; CYP7B1; FN1; REST; STIM1; UCN; VEGFA; WEE1
CL1	DOWN	TRRUST	JUN	136	16	9.98881e-05	ABCB1; CDK5R1; CDKN1A; CXCL8; IL1B; IL2; IL3; ITGAX; ITGB8; KRT16; MMP9; OXTR; PCK2; SLC19A1; STAR; VEGFA
CL1	DOWN	GO_BIOLOGICAL_PROCESS	heterotypic cell-cell adhesion	23	7	0.000888115	ITGA4; ITGA5; ITGA7; ITGAD; ITGAX; ITGB1; ITGB7
CL1	UP	GO_MOLECULAR_FUNCTION	PDZ domain binding	34	6	0.00106295	FZD1; FZD2; FZD3; FZD4; FZD7; FZD8
CL1	DOWN	GO_BIOLOGICAL_PROCESS	cell-cell adhesion	161	17	0.00109801	CDK5R1; FN1; ICAM1; IL1B; ITGA4; ITGA5; ITGA6; ITGA7; ITGA8; ITGAD; ITGAX; ITGB1; ITGB5; ITGB7; NRXN1; S100A9; TGFBR2
CL1	DOWN	GO_MOLECULAR_FUNCTION	virus receptor activity	38	8	0.00124289	CD4; ICAM1; ITGA2; ITGA5; ITGB1; ITGB5; ITGB6; ITGB7
CL1	DOWN	TRRUST	JUNB	14	5	0.00137992	CDKN1A; IL1B; IL3; SFTPD; SMAD4
CL1	DOWN	GO_CELLULAR_COMPONENT	plasma membrane protein complex	288	22	0.00156316	CD4; INSRR; ITGA1; ITGA10; ITGA11; ITGA2; ITGA3; ITGA4; ITGA5; ITGA6; ITGA7; ITGA8; ITGA9; ITGAD; ITGAE; ITGAX; ITGB1; ITGB4; ITGB5; ITGB6; ITGB7; ITGB8
CL1	DOWN	GO_BIOLOGICAL_PROCESS	positive regulation of angiogenesis	102	13	0.00160983	ADM; BTG1; CXCL8; IL1B; ITGA5; ITGAX; ITGB1; ITGB8; STAT3; STIM1; TGFBR2; VEGFA; XBP1
CL1	DOWN	GO_BIOLOGICAL_PROCESS	positive regulation of vasculature development	102	13	0.00160983	ADM; BTG1; CXCL8; IL1B; ITGA5; ITGAX; ITGB1; ITGB8; STAT3; STIM1; TGFBR2; VEGFA; XBP1
CL1	DOWN	GO_BIOLOGICAL_PROCESS	endodermal cell differentiation	27	7	0.00167569	FN1; ITGA4; ITGA5; ITGA7; ITGB5; MMP14; MMP9
CL1	UP	GO_BIOLOGICAL_PROCESS	Wnt signaling pathway, planar cell polarity pathway	43	7	0.00187198	FZD1; FZD2; FZD3; FZD4; FZD5; FZD6; FZD7
CL1	DOWN	GO_CELLULAR_COMPONENT	focal adhesion	195	17	0.00217092	BCAR1; ICAM1; ITGA1; ITGA11; ITGA2; ITGA3; ITGA4; ITGA5; ITGA6; ITGA8; ITGB1; ITGB4; ITGB5; ITGB6; ITGB7; ITGB8; MMP14
CL1	UP	GO_BIOLOGICAL_PROCESS	regulation of establishment of planar polarity	45	7	0.00224791	FZD1; FZD2; FZD3; FZD4; FZD5; FZD6; FZD7
CL1	DOWN	GO_CELLULAR_COMPONENT	cell-substrate junction	197	17	0.00226622	BCAR1; ICAM1; ITGA1; ITGA11; ITGA2; ITGA3; ITGA4; ITGA5; ITGA6; ITGA8; ITGB1; ITGB4; ITGB5; ITGB6; ITGB7; ITGB8; MMP14
CL1	UP	GO_BIOLOGICAL_PROCESS	morphogenesis of embryonic epithelium	64	8	0.00226626	CDK20; FZD1; FZD2; FZD3; FZD6; LRP6; WNT4; WNT7B
CL1	UP	GO_MOLECULAR_FUNCTION	G protein-coupled receptor activity	136	10	0.00276132	FZD1; FZD10; FZD2; FZD3; FZD4; FZD5; FZD6; FZD7; FZD8; FZD9
CL1	UP	GO_BIOLOGICAL_PROCESS	cellular response to retinoic acid	33	6	0.00338506	ATM; COL1A1; FZD10; FZD4; FZD7; WNT7B
CL1	DOWN	GO_BIOLOGICAL_PROCESS	embryo implantation	21	6	0.00350661	EPO; IL1B; MMP9; SOD1; SPP1; TGFBR2
CL1	DOWN	GO_BIOLOGICAL_PROCESS	endoderm development	42	8	0.00375633	FN1; ITGA4; ITGA5; ITGA7; ITGB5; MMP14; MMP9; SMAD4
CL1	UP	GO_BIOLOGICAL_PROCESS	embryonic epithelial tube formation	52	7	0.00403634	CDK20; FZD1; FZD2; FZD3; FZD6; LRP6; WNT4
CL1	DOWN	GO_BIOLOGICAL_PROCESS	endoderm formation	32	7	0.0045421	FN1; ITGA4; ITGA5; ITGA7; ITGB5; MMP14; MMP9
CL1	DOWN	GO_BIOLOGICAL_PROCESS	leukocyte migration	187	17	0.00471892	CHGA; CXCL8; CYP7B1; FN1; ICAM1; IL1B; ITGA1; ITGA3; ITGA4; ITGA5; ITGA6; ITGA9; ITGAX; ITGB1; ITGB7; S100A9; SFTPD
CL1	DOWN	GO_BIOLOGICAL_PROCESS	female pregnancy	100	12	0.00475278	ADM; EPO; IL1B; ITGA3; MMP9; OXTR; PRDM1; SLC19A1; SOD1; SPP1; TGFBR2; UCN
CL1	UP	GO_BIOLOGICAL_PROCESS	epithelial tube formation	57	7	0.00551914	CDK20; FZD1; FZD2; FZD3; FZD6; LRP6; WNT4
CL1	UP	GO_BIOLOGICAL_PROCESS	neural tube closure	39	6	0.00551914	CDK20; FZD1; FZD2; FZD3; FZD6; LRP6
CL1	UP	GO_BIOLOGICAL_PROCESS	tube closure	40	6	0.00595501	CDK20; FZD1; FZD2; FZD3; FZD6; LRP6
CL1	UP	GO_BIOLOGICAL_PROCESS	primary neural tube formation	41	6	0.00619787	CDK20; FZD1; FZD2; FZD3; FZD6; LRP6
CL1	UP	GO_BIOLOGICAL_PROCESS	regulation of animal organ morphogenesis	81	8	0.00619787	FZD1; FZD2; FZD3; FZD4; FZD5; FZD6; FZD7; WNT4
CL1	DOWN	GO_BIOLOGICAL_PROCESS	mesodermal cell differentiation	15	5	0.00634351	ITGA2; ITGA3; ITGA8; ITGB1; ITGB4
CL1	DOWN	GO_MOLECULAR_FUNCTION	extracellular matrix binding	26	6	0.006778	ITGA3; ITGA6; ITGA9; ITGB1; SPP1; VEGFA
CL1	DOWN	GO_BIOLOGICAL_PROCESS	viral entry into host cell	47	8	0.00747268	CD4; ICAM1; ITGA2; ITGA5; ITGB1; ITGB5; ITGB6; ITGB7
CL1	DOWN	TRRUST	TWIST2	20	5	0.00828861	FN1; GDF15; ICAM1; ITGB1; RBL2
CL1	UP	GO_BIOLOGICAL_PROCESS	neural tube formation	44	6	0.00891541	CDK20; FZD1; FZD2; FZD3; FZD6; LRP6
CL1	UP	GO_BIOLOGICAL_PROCESS	tube formation	65	7	0.00968595	CDK20; FZD1; FZD2; FZD3; FZD6; LRP6; WNT4
CL2	DOWN	GO_MOLECULAR_FUNCTION	Wnt-activated receptor activity	13	11	0	FZD10; FZD2; FZD3; FZD4; FZD5; FZD6; FZD7; FZD8; FZD9; LRP5; LRP6
CL2	DOWN	GO_MOLECULAR_FUNCTION	Wnt-protein binding	17	11	0	FZD10; FZD2; FZD3; FZD4; FZD5; FZD6; FZD7; FZD8; FZD9; LRP5; LRP6
CL2	UP	TRRUST	EGR1	72	20	0	ABCB1; BCAR1; CDK5R1; CDKN1A; CHGA; CYP2B6; GDF15; IGF2; IL3; LHB; MMP14; NAB2; PDGFB; PDGFC; RBL2; SLC9A3; SOD1; STIM1; TCF4; TGFBR2
CL2	UP	GO_CELLULAR_COMPONENT	integrin complex	27	17	0	ITGA1; ITGA10; ITGA11; ITGA2; ITGA3; ITGA4; ITGA5; ITGA6; ITGA7; ITGA8; ITGA9; ITGB1; ITGB4; ITGB5; ITGB6; ITGB7; ITGB8
CL2	UP	GO_CELLULAR_COMPONENT	protein complex involved in cell adhesion	30	17	0	ITGA1; ITGA10; ITGA11; ITGA2; ITGA3; ITGA4; ITGA5; ITGA6; ITGA7; ITGA8; ITGA9; ITGB1; ITGB4; ITGB5; ITGB6; ITGB7; ITGB8
CL2	UP	KEGG	04512_ECM-receptor interaction	63	18	2.02061e-14	ITGA1; ITGA10; ITGA11; ITGA2; ITGA3; ITGA4; ITGA5; ITGA6; ITGA7; ITGA8; ITGA9; ITGB1; ITGB4; ITGB5; ITGB6; ITGB7; ITGB8; SDC4
CL2	UP	KEGG	05414_Dilated cardiomyopathy	63	17	1.91958e-13	ITGA1; ITGA10; ITGA11; ITGA2; ITGA3; ITGA4; ITGA5; ITGA6; ITGA7; ITGA8; ITGA9; ITGB1; ITGB4; ITGB5; ITGB6; ITGB7; ITGB8
CL2	UP	GO_BIOLOGICAL_PROCESS	integrin-mediated signaling pathway	69	18	3.3229e-12	BCAR1; ITGA1; ITGA10; ITGA11; ITGA2; ITGA3; ITGA4; ITGA5; ITGA6; ITGA7; ITGA8; ITGA9; ITGB1; ITGB4; ITGB5; ITGB6; ITGB7; ITGB8
CL2	DOWN	KEGG	05217_Basal cell carcinoma	37	11	1.30079e-11	FZD10; FZD2; FZD3; FZD4; FZD5; FZD6; FZD7; FZD8; FZD9; WNT4; WNT7B
CL2	DOWN	GO_BIOLOGICAL_PROCESS	canonical Wnt signaling pathway	51	13	1.51772e-11	FZD10; FZD2; FZD3; FZD4; FZD5; FZD6; FZD7; FZD8; FZD9; LRP5; LRP6; WNT4; WNT7B
CL2	DOWN	TRRUST	AR	76	13	1.04922e-10	ACTA1; ARG1; ARG2; CDC6; CDH2; CDK20; ETV1; KISS1; NAT1; NKX3-1; PC; TJP1; WNT7B
CL2	DOWN	KEGG	04150_mTOR signaling pathway	87	13	4.20071e-10	FZD10; FZD2; FZD3; FZD4; FZD5; FZD6; FZD7; FZD8; FZD9; LRP5; LRP6; WNT4; WNT7B
CL2	UP	KEGG	04510_Focal adhesion	175	21	1.06224e-09	BCAR1; ITGA1; ITGA10; ITGA11; ITGA2; ITGA3; ITGA4; ITGA5; ITGA6; ITGA7; ITGA8; ITGA9; ITGB1; ITGB4; ITGB5; ITGB6; ITGB7; ITGB8; PDGFB; PDGFC; XIAP
CL2	UP	KEGG	04810_Regulation of actin cytoskeleton	176	21	1.06224e-09	BCAR1; INSRR; ITGA1; ITGA10; ITGA11; ITGA2; ITGA3; ITGA4; ITGA5; ITGA6; ITGA7; ITGA8; ITGA9; ITGB1; ITGB4; ITGB5; ITGB6; ITGB7; ITGB8; PDGFB; PDGFC
CL2	UP	GO_BIOLOGICAL_PROCESS	cell adhesion mediated by integrin	19	10	1.27754e-09	ITGA11; ITGA2; ITGA4; ITGA5; ITGB1; ITGB4; ITGB5; ITGB6; ITGB7; ITGB8
CL2	UP	GO_BIOLOGICAL_PROCESS	cell-matrix adhesion	62	15	1.27754e-09	ITGA1; ITGA10; ITGA11; ITGA2; ITGA3; ITGA4; ITGA6; ITGA7; ITGA8; ITGB1; ITGB4; ITGB5; ITGB6; ITGB7; ITGB8
CL2	DOWN	KEGG	04310_Wnt signaling pathway	98	13	1.34795e-09	FZD10; FZD2; FZD3; FZD4; FZD5; FZD6; FZD7; FZD8; FZD9; LRP5; LRP6; WNT4; WNT7B
CL2	UP	GO_CELLULAR_COMPONENT	plasma membrane receptor complex	122	18	4.04318e-09	INSRR; ITGA1; ITGA10; ITGA11; ITGA2; ITGA3; ITGA4; ITGA5; ITGA6; ITGA7; ITGA8; ITGA9; ITGB1; ITGB4; ITGB5; ITGB6; ITGB7; ITGB8
CL2	UP	GO_BIOLOGICAL_PROCESS	cell-substrate adhesion	89	16	2.08017e-08	ITGA1; ITGA10; ITGA11; ITGA2; ITGA3; ITGA4; ITGA5; ITGA6; ITGA7; ITGA8; ITGB1; ITGB4; ITGB5; ITGB6; ITGB7; ITGB8
CL2	DOWN	KEGG	05010_Alzheimer's disease	153	14	2.52606e-08	FZD10; FZD2; FZD3; FZD4; FZD5; FZD6; FZD7; FZD8; FZD9; GAPDH; LRP5; LRP6; WNT4; WNT7B
CL2	DOWN	KEGG	04550_Signaling pathways regulating pluripotency of stem cells	82	11	2.78575e-08	FZD10; FZD2; FZD3; FZD4; FZD5; FZD6; FZD7; FZD8; FZD9; WNT4; WNT7B
CL2	DOWN	KEGG	04916_Melanogenesis	83	11	2.78575e-08	FZD10; FZD2; FZD3; FZD4; FZD5; FZD6; FZD7; FZD8; FZD9; WNT4; WNT7B
CL2	UP	GO_BIOLOGICAL_PROCESS	extracellular matrix organization	162	19	3.34181e-07	ITGA1; ITGA10; ITGA11; ITGA2; ITGA3; ITGA4; ITGA5; ITGA6; ITGA7; ITGA8; ITGA9; ITGB1; ITGB4; ITGB5; ITGB6; ITGB7; ITGB8; MMP14; PDGFB
CL2	UP	GO_BIOLOGICAL_PROCESS	extracellular structure organization	162	19	3.34181e-07	ITGA1; ITGA10; ITGA11; ITGA2; ITGA3; ITGA4; ITGA5; ITGA6; ITGA7; ITGA8; ITGA9; ITGB1; ITGB4; ITGB5; ITGB6; ITGB7; ITGB8; MMP14; PDGFB
CL2	DOWN	KEGG	04390_Hippo signaling pathway	108	11	4.13256e-07	FZD10; FZD2; FZD3; FZD4; FZD5; FZD6; FZD7; FZD8; FZD9; WNT4; WNT7B
CL2	UP	KEGG	05410_Hypertrophic cardiomyopathy (HCM)	12	6	1.20567e-06	ITGB1; ITGB4; ITGB5; ITGB6; ITGB7; ITGB8
CL2	DOWN	KEGG	05205_Proteoglycans in cancer	166	12	3.65754e-06	FZD10; FZD2; FZD3; FZD4; FZD5; FZD6; FZD7; FZD8; FZD9; PAK1; WNT4; WNT7B
CL2	UP	TRRUST	AR	76	12	5.72464e-06	AKR1C3; BTG1; BTG2; CDKN1A; CLK3; CYP7B1; IGFBP3; REST; STIM1; UCN; WEE1; XIAP
CL2	DOWN	GO_BIOLOGICAL_PROCESS	non-canonical Wnt signaling pathway	71	10	8.1268e-06	FZD10; FZD2; FZD3; FZD4; FZD5; FZD6; FZD7; FZD8; FZD9; WNT4
CL2	UP	GO_MOLECULAR_FUNCTION	cell adhesion molecule binding	214	19	9.95903e-06	CDK5R1; IGF2; ITGA1; ITGA10; ITGA11; ITGA2; ITGA3; ITGA4; ITGA5; ITGA6; ITGB1; ITGB4; ITGB5; ITGB6; ITGB7; ITGB8; MMP14; NRXN1; SEPTIN7
CL2	DOWN	GO_BIOLOGICAL_PROCESS	cell-cell signaling by wnt	158	13	1.25957e-05	FZD10; FZD2; FZD3; FZD4; FZD5; FZD6; FZD7; FZD8; FZD9; LRP5; LRP6; WNT4; WNT7B
CL2	DOWN	GO_BIOLOGICAL_PROCESS	Wnt signaling pathway	158	13	1.25957e-05	FZD10; FZD2; FZD3; FZD4; FZD5; FZD6; FZD7; FZD8; FZD9; LRP5; LRP6; WNT4; WNT7B
CL2	UP	GO_BIOLOGICAL_PROCESS	formation of primary germ layer	61	11	2.0788e-05	ETS2; ITGA2; ITGA3; ITGA4; ITGA5; ITGA7; ITGA8; ITGB1; ITGB4; ITGB5; MMP14
CL2	UP	GO_MOLECULAR_FUNCTION	collagen binding	32	8	2.61957e-05	ITGA1; ITGA10; ITGA11; ITGA2; ITGA3; ITGA9; ITGB1; PDGFB
CL2	UP	GO_BIOLOGICAL_PROCESS	gastrulation	78	12	2.69462e-05	ETS2; ITGA2; ITGA3; ITGA4; ITGA5; ITGA7; ITGA8; ITGB1; ITGB4; ITGB5; MMP14; TGFBR2
CL2	UP	GO_CELLULAR_COMPONENT	cell-substrate junction	197	17	3.15904e-05	BCAR1; ITGA1; ITGA11; ITGA2; ITGA3; ITGA4; ITGA5; ITGA6; ITGA8; ITGB1; ITGB4; ITGB5; ITGB6; ITGB7; ITGB8; MMP14; SDC4
CL2	UP	GO_CELLULAR_COMPONENT	focal adhesion	195	17	3.15904e-05	BCAR1; ITGA1; ITGA11; ITGA2; ITGA3; ITGA4; ITGA5; ITGA6; ITGA8; ITGB1; ITGB4; ITGB5; ITGB6; ITGB7; ITGB8; MMP14; SDC4
CL2	UP	GO_CELLULAR_COMPONENT	receptor complex	241	19	3.15904e-05	INSRR; ITGA1; ITGA10; ITGA11; ITGA2; ITGA3; ITGA4; ITGA5; ITGA6; ITGA7; ITGA8; ITGA9; ITGB1; ITGB4; ITGB5; ITGB6; ITGB7; ITGB8; TGFBR2
CL2	UP	GO_MOLECULAR_FUNCTION	integrin binding	76	11	4.04289e-05	IGF2; ITGA3; ITGA4; ITGA5; ITGB1; ITGB4; ITGB5; ITGB6; ITGB7; ITGB8; MMP14
CL2	DOWN	GO_BIOLOGICAL_PROCESS	cell surface receptor signaling pathway involved in cell-cell signaling	179	13	4.57676e-05	FZD10; FZD2; FZD3; FZD4; FZD5; FZD6; FZD7; FZD8; FZD9; LRP5; LRP6; WNT4; WNT7B
CL2	DOWN	GO_MOLECULAR_FUNCTION	frizzled binding	11	4	0.000519101	FZD7; LRP6; WNT4; WNT7B
CL2	UP	GO_MOLECULAR_FUNCTION	fibronectin binding	14	5	0.000522587	IGFBP3; ITGA3; ITGA4; ITGB1; SDC4
CL2	UP	GO_CELLULAR_COMPONENT	plasma membrane protein complex	288	18	0.00112182	INSRR; ITGA1; ITGA10; ITGA11; ITGA2; ITGA3; ITGA4; ITGA5; ITGA6; ITGA7; ITGA8; ITGA9; ITGB1; ITGB4; ITGB5; ITGB6; ITGB7; ITGB8
CL2	DOWN	GO_MOLECULAR_FUNCTION	G protein-coupled receptor activity	136	9	0.00184707	FZD10; FZD2; FZD3; FZD4; FZD5; FZD6; FZD7; FZD8; FZD9
CL2	DOWN	GO_BIOLOGICAL_PROCESS	morphogenesis of embryonic epithelium	64	7	0.00222024	CDK20; FZD2; FZD3; FZD6; LRP6; WNT4; WNT7B
CL2	DOWN	GO_BIOLOGICAL_PROCESS	Wnt signaling pathway, planar cell polarity pathway	43	6	0.00222962	FZD2; FZD3; FZD4; FZD5; FZD6; FZD7
CL2	DOWN	GO_MOLECULAR_FUNCTION	PDZ domain binding	34	5	0.00226219	FZD2; FZD3; FZD4; FZD7; FZD8
CL2	DOWN	GO_BIOLOGICAL_PROCESS	morphogenesis of an epithelium	194	11	0.00230909	CDK20; FZD2; FZD3; FZD5; FZD6; LRP5; LRP6; NKX3-1; PAK1; WNT4; WNT7B
CL2	DOWN	GO_BIOLOGICAL_PROCESS	regulation of establishment of planar polarity	45	6	0.00230909	FZD2; FZD3; FZD4; FZD5; FZD6; FZD7
CL2	DOWN	GO_BIOLOGICAL_PROCESS	tissue morphogenesis	233	12	0.00230909	ACTA1; CDK20; FZD2; FZD3; FZD5; FZD6; LRP5; LRP6; NKX3-1; PAK1; WNT4; WNT7B
CL2	UP	GO_BIOLOGICAL_PROCESS	mesodermal cell differentiation	15	5	0.00270129	ITGA2; ITGA3; ITGA8; ITGB1; ITGB4
CL2	DOWN	GO_BIOLOGICAL_PROCESS	Wnt signaling pathway, calcium modulating pathway	30	5	0.0038945	FZD2; FZD3; FZD4; FZD5; FZD6
CL2	DOWN	GO_BIOLOGICAL_PROCESS	embryonic epithelial tube formation	52	6	0.00471285	CDK20; FZD2; FZD3; FZD6; LRP6; WNT4
CL2	UP	GO_MOLECULAR_FUNCTION	cell adhesion mediator activity	22	5	0.00513267	ITGA1; ITGA10; ITGA11; ITGA2; ITGB1
CL2	DOWN	GO_BIOLOGICAL_PROCESS	epithelial tube morphogenesis	144	9	0.0059114	CDK20; FZD2; FZD3; FZD6; LRP5; LRP6; NKX3-1; PAK1; WNT4
CL2	DOWN	GO_BIOLOGICAL_PROCESS	regulation of animal organ morphogenesis	81	7	0.0059114	FZD2; FZD3; FZD4; FZD5; FZD6; FZD7; WNT4
CL2	DOWN	GO_BIOLOGICAL_PROCESS	epithelial tube formation	57	6	0.00641867	CDK20; FZD2; FZD3; FZD6; LRP6; WNT4
CL2	UP	GO_MOLECULAR_FUNCTION	virus receptor activity	38	6	0.00742518	ITGA2; ITGA5; ITGB1; ITGB5; ITGB6; ITGB7
CL2	UP	GO_MOLECULAR_FUNCTION	laminin binding	14	4	0.00822805	ITGA3; ITGA6; ITGA9; ITGB1
CL2	UP	GO_BIOLOGICAL_PROCESS	embryonic morphogenesis	216	15	0.00926983	ETS2; IGF2; ITGA2; ITGA3; ITGA4; ITGA5; ITGA7; ITGA8; ITGB1; ITGB4; ITGB5; MMP14; SDC4; SOD1; TGFBR2
CL2	DOWN	GO_BIOLOGICAL_PROCESS	neural tube closure	39	5	0.00987818	CDK20; FZD2; FZD3; FZD6; LRP6
CL3	DOWN	KEGG	04713_Circadian entrainment	88	32	0	ADCY1; ADCY2; ADCY3; ADCY4; ADCY6; ADCY7; ADCY8; ADCY9; CACNA1G; CACNA1H; CACNA1I; GNB1; GNB2; GNB3; GNB4; GNB5; GNG10; GNG11; GNG12; GNG13; GNG2; GNG3; GNG4; GNG5; GNG7; GNG8; GNGT1; GNGT2; GRIN1; PRKACA; PRKACB; PRKACG
CL3	DOWN	KEGG	04723_Retrograde endocannabinoid signaling	58	28	0	ADCY1; ADCY2; ADCY3; ADCY4; ADCY6; ADCY7; ADCY8; ADCY9; GNB1; GNB2; GNB3; GNB4; GNB5; GNG10; GNG11; GNG12; GNG13; GNG2; GNG3; GNG4; GNG5; GNG7; GNG8; GNGT1; GNGT2; PRKACA; PRKACB; PRKACG
CL3	DOWN	KEGG	04724_Glutamatergic synapse	68	26	0	ADCY1; ADCY2; ADCY3; ADCY4; ADCY6; ADCY7; ADCY8; ADCY9; GNB1; GNB2; GNB3; GNB4; GNB5; GNG10; GNG11; GNG12; GNG13; GNG2; GNG3; GNG4; GNG5; GNG7; GNG8; GNGT1; GNGT2; GRIN1
CL3	DOWN	KEGG	04725_Cholinergic synapse	81	28	0	ADCY1; ADCY2; ADCY3; ADCY4; ADCY6; ADCY7; ADCY8; ADCY9; GNB1; GNB2; GNB3; GNB4; GNB5; GNG10; GNG11; GNG12; GNG13; GNG2; GNG3; GNG4; GNG5; GNG7; GNG8; GNGT1; GNGT2; PRKACA; PRKACB; PRKACG
CL3	DOWN	KEGG	04727_GABAergic synapse	44	25	0	ADCY1; ADCY2; ADCY3; ADCY4; ADCY6; ADCY7; ADCY8; ADCY9; GNB1; GNB2; GNB3; GNB4; GNB5; GNG10; GNG11; GNG12; GNG13; GNG2; GNG3; GNG4; GNG5; GNG7; GNG8; GNGT1; GNGT2
CL3	DOWN	KEGG	05032_Morphine addiction	48	28	0	ADCY1; ADCY2; ADCY3; ADCY4; ADCY6; ADCY7; ADCY8; ADCY9; GNB1; GNB2; GNB3; GNB4; GNB5; GNG10; GNG11; GNG12; GNG13; GNG2; GNG3; GNG4; GNG5; GNG7; GNG8; GNGT1; GNGT2; PRKACA; PRKACB; PRKACG
CL3	DOWN	GO_CELLULAR_COMPONENT	GTPase complex	30	19	0	GNAL; GNAS; GNB1; GNB2; GNB3; GNB4; GNB5; GNG10; GNG11; GNG12; GNG13; GNG2; GNG3; GNG4; GNG5; GNG7; GNG8; GNGT1; GNGT2
CL3	DOWN	GO_CELLULAR_COMPONENT	heterotrimeric G-protein complex	30	19	0	GNAL; GNAS; GNB1; GNB2; GNB3; GNB4; GNB5; GNG10; GNG11; GNG12; GNG13; GNG2; GNG3; GNG4; GNG5; GNG7; GNG8; GNGT1; GNGT2
CL3	DOWN	KEGG	04062_Chemokine signaling pathway	160	32	1.17366e-14	ADCY1; ADCY2; ADCY3; ADCY4; ADCY6; ADCY7; ADCY8; ADCY9; BRAF; CCL17; CCL20; GNB1; GNB2; GNB3; GNB4; GNB5; GNG10; GNG11; GNG12; GNG13; GNG2; GNG3; GNG4; GNG5; GNG7; GNG8; GNGT1; GNGT2; GSK3A; PRKACA; PRKACB; PRKACG
CL3	DOWN	GO_CELLULAR_COMPONENT	G-protein beta/gamma-subunit complex	11	11	1.29896e-14	GNG10; GNG11; GNG12; GNG2; GNG3; GNG4; GNG5; GNG7; GNG8; GNGT1; GNGT2
CL3	DOWN	KEGG	05034_Alcoholism	92	24	1.4172e-13	ADORA2A; ARAF; BRAF; GNB1; GNB2; GNB3; GNB4; GNB5; GNG10; GNG11; GNG12; GNG13; GNG2; GNG3; GNG4; GNG5; GNG7; GNG8; GNGT1; GNGT2; GRIN1; PRKACA; PRKACB; PRKACG
CL3	DOWN	KEGG	04726_Serotonergic synapse	61	20	2.22735e-13	ARAF; BRAF; GNB1; GNB2; GNB3; GNB4; GNB5; GNG10; GNG11; GNG12; GNG13; GNG2; GNG3; GNG4; GNG5; GNG7; GNG8; GNGT1; GNGT2; HTR1A
CL3	DOWN	GO_MOLECULAR_FUNCTION	G-protein beta-subunit binding	15	12	1.05915e-12	GNG10; GNG11; GNG12; GNG13; GNG2; GNG3; GNG4; GNG5; GNG7; GNG8; GNGT1; GNGT2
CL3	DOWN	GO_CELLULAR_COMPONENT	extrinsic component of cytoplasmic side of plasma membrane	58	19	5.94275e-12	GNAL; GNAS; GNB1; GNB2; GNB3; GNB4; GNB5; GNG10; GNG11; GNG12; GNG13; GNG2; GNG3; GNG4; GNG5; GNG7; GNG8; GNGT1; GNGT2
CL3	DOWN	GO_BIOLOGICAL_PROCESS	activation of protein kinase A activity	13	11	3.85848e-11	ADCY1; ADCY2; ADCY3; ADCY4; ADCY6; ADCY7; ADCY8; ADCY9; PRKACA; PRKACB; PRKACG
CL3	DOWN	KEGG	04728_Dopaminergic synapse	112	23	1.09947e-10	CLOCK; GNAL; GNB1; GNB2; GNB3; GNB4; GNB5; GNG10; GNG11; GNG12; GNG13; GNG2; GNG3; GNG4; GNG5; GNG7; GNG8; GNGT1; GNGT2; GSK3A; PRKACA; PRKACB; PRKACG
CL3	DOWN	KEGG	04976_Bile secretion	20	11	2.58503e-10	ADCY1; ADCY2; ADCY3; ADCY4; ADCY6; ADCY7; ADCY8; ADCY9; PRKACA; PRKACB; PRKACG
CL3	DOWN	KEGG	04971_Gastric acid secretion	46	15	4.86883e-10	ADCY1; ADCY2; ADCY3; ADCY4; ADCY6; ADCY7; ADCY8; ADCY9; MYLK; MYLK2; MYLK3; MYLK4; PRKACA; PRKACB; PRKACG
CL3	DOWN	GO_CELLULAR_COMPONENT	extrinsic component of plasma membrane	79	19	2.30188e-09	GNAL; GNAS; GNB1; GNB2; GNB3; GNB4; GNB5; GNG10; GNG11; GNG12; GNG13; GNG2; GNG3; GNG4; GNG5; GNG7; GNG8; GNGT1; GNGT2
CL3	DOWN	GO_BIOLOGICAL_PROCESS	cellular response to glucagon stimulus	17	11	2.68298e-09	ADCY1; ADCY2; ADCY3; ADCY4; ADCY6; ADCY7; ADCY8; ADCY9; PRKACA; PRKACB; PRKACG
CL3	DOWN	GO_MOLECULAR_FUNCTION	phosphorus-oxygen lyase activity	12	9	5.92239e-09	ADCY1; ADCY2; ADCY3; ADCY4; ADCY6; ADCY7; ADCY8; ADCY9; CD38
CL3	DOWN	KEGG	04270_Vascular smooth muscle contraction	85	18	1.24717e-08	ADCY1; ADCY2; ADCY3; ADCY4; ADCY6; ADCY7; ADCY8; ADCY9; ADORA2A; ARAF; BRAF; MYLK; MYLK2; MYLK3; MYLK4; PRKACA; PRKACB; PRKACG
CL3	DOWN	GO_CELLULAR_COMPONENT	cytoplasmic side of plasma membrane	90	19	2.20758e-08	GNAL; GNAS; GNB1; GNB2; GNB3; GNB4; GNB5; GNG10; GNG11; GNG12; GNG13; GNG2; GNG3; GNG4; GNG5; GNG7; GNG8; GNGT1; GNGT2
CL3	DOWN	KEGG	04970_Salivary secretion	35	12	2.22519e-08	ADCY1; ADCY2; ADCY3; ADCY4; ADCY6; ADCY7; ADCY8; ADCY9; CD38; PRKACA; PRKACB; PRKACG
CL3	DOWN	GO_BIOLOGICAL_PROCESS	renal water homeostasis	21	11	2.68863e-08	ADCY1; ADCY2; ADCY3; ADCY4; ADCY6; ADCY7; ADCY8; ADCY9; PRKACA; PRKACB; PRKACG
CL3	DOWN	GO_BIOLOGICAL_PROCESS	response to glucagon	21	11	2.68863e-08	ADCY1; ADCY2; ADCY3; ADCY4; ADCY6; ADCY7; ADCY8; ADCY9; PRKACA; PRKACB; PRKACG
CL3	DOWN	KEGG	04611_Platelet activation	101	19	2.99085e-08	ADCY1; ADCY2; ADCY3; ADCY4; ADCY6; ADCY7; ADCY8; ADCY9; COL1A1; COL1A2; GP1BA; GP6; MYLK; MYLK2; MYLK3; MYLK4; PRKACA; PRKACB; PRKACG
CL3	DOWN	GO_CELLULAR_COMPONENT	cytoplasmic side of membrane	95	19	5.07179e-08	GNAL; GNAS; GNB1; GNB2; GNB3; GNB4; GNB5; GNG10; GNG11; GNG12; GNG13; GNG2; GNG3; GNG4; GNG5; GNG7; GNG8; GNGT1; GNGT2
CL3	DOWN	GO_MOLECULAR_FUNCTION	cyclase activity	11	8	6.24967e-08	ADCY1; ADCY2; ADCY3; ADCY4; ADCY6; ADCY7; ADCY8; ADCY9
CL3	DOWN	KEGG	04913_Ovarian steroidogenesis	31	11	6.28369e-08	ADCY1; ADCY2; ADCY3; ADCY4; ADCY6; ADCY7; ADCY8; ADCY9; PRKACA; PRKACB; PRKACG
CL3	DOWN	KEGG	00230_Purine metabolism	25	10	7.68295e-08	ADCY1; ADCY2; ADCY3; ADCY4; ADCY6; ADCY7; ADCY8; ADCY9; ENTPD1; PDE7A
CL3	DOWN	KEGG	04972_Pancreatic secretion	21	9	2.04137e-07	ADCY1; ADCY2; ADCY3; ADCY4; ADCY6; ADCY7; ADCY8; ADCY9; CD38
CL3	DOWN	KEGG	04020_Calcium signaling pathway	145	21	4.30936e-07	ADCY1; ADCY2; ADCY3; ADCY4; ADCY7; ADCY8; ADCY9; ADORA2A; BDKRB1; CD38; GNAL; MYLK; MYLK2; MYLK3; MYLK4; NGF; PDGFA; PDGFB; PRKACA; PRKACB; PRKACG
CL3	DOWN	KEGG	04750_Inflammatory mediator regulation of TRP channels	75	15	5.15012e-07	ADCY1; ADCY2; ADCY3; ADCY4; ADCY6; ADCY7; ADCY8; ADCY9; BDKRB1; NGF; PRKACA; PRKACB; PRKACG; PTGER4; TRPV4
CL3	DOWN	GO_BIOLOGICAL_PROCESS	cAMP metabolic process	16	9	5.58005e-07	ADCY1; ADCY2; ADCY3; ADCY4; ADCY6; ADCY7; ADCY8; ADCY9; PDE7A
CL3	DOWN	GO_BIOLOGICAL_PROCESS	cyclic nucleotide biosynthetic process	12	8	5.82134e-07	ADCY1; ADCY2; ADCY3; ADCY4; ADCY6; ADCY7; ADCY8; ADCY9
CL3	DOWN	GO_BIOLOGICAL_PROCESS	cyclic purine nucleotide metabolic process	12	8	5.82134e-07	ADCY1; ADCY2; ADCY3; ADCY4; ADCY6; ADCY7; ADCY8; ADCY9
CL3	DOWN	KEGG	04918_Thyroid hormone synthesis	39	11	7.32083e-07	ADCY1; ADCY2; ADCY3; ADCY4; ADCY6; ADCY7; ADCY8; ADCY9; PRKACA; PRKACB; PRKACG
CL3	DOWN	GO_BIOLOGICAL_PROCESS	cAMP-mediated signaling	70	16	9.64593e-07	ADCY1; ADCY2; ADCY3; ADCY4; ADCY6; ADCY7; ADCY8; ADCY9; ADORA2A; GNAL; GNAS; GNB1; GNG2; PDE7A; PTGER4; RAPGEF3
CL3	DOWN	GO_BIOLOGICAL_PROCESS	multicellular organismal water homeostasis	36	12	9.64593e-07	ADCY1; ADCY2; ADCY3; ADCY4; ADCY6; ADCY7; ADCY8; ADCY9; PRKACA; PRKACB; PRKACG; TRPV4
CL3	DOWN	KEGG	04911_Insulin secretion	41	11	1.23495e-06	ADCY1; ADCY2; ADCY3; ADCY4; ADCY6; ADCY7; ADCY8; ADCY9; PRKACA; PRKACB; PRKACG
CL3	DOWN	GO_BIOLOGICAL_PROCESS	water homeostasis	37	12	1.25633e-06	ADCY1; ADCY2; ADCY3; ADCY4; ADCY6; ADCY7; ADCY8; ADCY9; PRKACA; PRKACB; PRKACG; TRPV4
CL3	DOWN	KEGG	04014_Ras signaling pathway	186	23	1.55522e-06	GNB1; GNB2; GNB3; GNB4; GNB5; GNG10; GNG11; GNG12; GNG13; GNG2; GNG3; GNG4; GNG5; GNG7; GNG8; GNGT1; GNGT2; NGF; PDGFA; PDGFB; PRKACA; PRKACB; PRKACG
CL3	DOWN	GO_CELLULAR_COMPONENT	extrinsic component of membrane	117	19	1.70567e-06	GNAL; GNAS; GNB1; GNB2; GNB3; GNB4; GNB5; GNG10; GNG11; GNG12; GNG13; GNG2; GNG3; GNG4; GNG5; GNG7; GNG8; GNGT1; GNGT2
CL3	DOWN	GO_BIOLOGICAL_PROCESS	cyclic nucleotide metabolic process	19	9	2.20278e-06	ADCY1; ADCY2; ADCY3; ADCY4; ADCY6; ADCY7; ADCY8; ADCY9; PDE7A
CL3	DOWN	KEGG	05414_Dilated cardiomyopathy	63	13	2.34606e-06	ADCY1; ADCY2; ADCY3; ADCY4; ADCY6; ADCY7; ADCY8; ADCY9; ITGB7; ITGB8; PRKACA; PRKACB; PRKACG
CL3	DOWN	KEGG	04740_Olfactory transduction	21	8	2.77628e-06	ADCY3; GNAL; GNB1; GNG13; GNG7; PRKACA; PRKACB; PRKACG
CL3	DOWN	GO_BIOLOGICAL_PROCESS	cyclic-nucleotide-mediated signaling	77	16	3.34209e-06	ADCY1; ADCY2; ADCY3; ADCY4; ADCY6; ADCY7; ADCY8; ADCY9; ADORA2A; GNAL; GNAS; GNB1; GNG2; PDE7A; PTGER4; RAPGEF3
CL3	DOWN	KEGG	04914_Progesterone-mediated oocyte maturation	66	13	3.84037e-06	ADCY1; ADCY2; ADCY3; ADCY4; ADCY6; ADCY7; ADCY8; ADCY9; ARAF; BRAF; PRKACA; PRKACB; PRKACG
CL3	DOWN	GO_CELLULAR_COMPONENT	plasma membrane protein complex	288	30	5.08369e-06	CACNA1G; CACNA1H; CACNA1I; GNAL; GNAS; GNB1; GNB2; GNB3; GNB4; GNB5; GNG10; GNG11; GNG12; GNG13; GNG2; GNG3; GNG4; GNG5; GNG7; GNG8; GNGT1; GNGT2; GRIN1; IL18R1; IL18RAP; ITGB7; ITGB8; NOX4; PTPN6; TGFBR1
CL3	DOWN	GO_BIOLOGICAL_PROCESS	renal system process	61	14	7.05815e-06	ADCY1; ADCY2; ADCY3; ADCY4; ADCY6; ADCY7; ADCY8; ADCY9; ADORA2A; HNF1A; PDGFB; PRKACA; PRKACB; PRKACG
CL3	DOWN	KEGG	04540_Gap junction	70	13	7.54548e-06	ADCY1; ADCY2; ADCY3; ADCY4; ADCY6; ADCY7; ADCY8; ADCY9; PDGFA; PDGFB; PRKACA; PRKACB; PRKACG
CL3	DOWN	GO_BIOLOGICAL_PROCESS	activation of adenylate cyclase activity	22	9	8.23496e-06	ADCY1; ADCY2; ADCY3; ADCY4; ADCY6; ADCY7; ADCY8; ADCY9; ADORA3
CL3	DOWN	GO_BIOLOGICAL_PROCESS	adenylate cyclase-activating G protein-coupled receptor signaling pathway	62	14	8.23496e-06	ADCY1; ADCY2; ADCY3; ADCY4; ADCY6; ADCY7; ADCY8; ADCY9; ADORA2A; GNAL; GNAS; GNB1; GNG2; PTGER4
CL3	DOWN	TRRUST	NFKB1	276	29	2.70711e-05	ADORA2A; ADORA3; BDKRB1; BIRC3; CCL20; CD38; CD69; COL1A1; COL1A2; CYP27B1; DEFB4A; ERAP1; F3; F8; GRIN1; GSK3A; HMOX1; IL17A; IL18; NOX4; OLR1; PDE7A; PTGER4; PTPN6; SLC9A2; STAT4; TBP; TLR9; TNFSF13B
CL3	DOWN	KEGG	04921_Oxytocin signaling pathway	115	15	0.000103248	ADCY1; ADCY2; ADCY3; ADCY4; ADCY6; ADCY7; ADCY8; ADCY9; CD38; MYLK; MYLK2; MYLK3; MYLK4; PRKAA1; PRKAA2
CL3	DOWN	TRRUST	RELA	272	27	0.000127219	ADORA2A; ADORA3; BDKRB1; BIRC3; CCL20; CD38; CD69; COL1A1; COL1A2; CYP27B1; DEFB4A; ERAP1; F3; F8; GRIN1; GSK3A; HMOX1; IL17A; IL18; NOX4; OLR1; PTGER4; PTPN6; SLC9A2; STAT4; TBP; TLR9
CL3	DOWN	GO_BIOLOGICAL_PROCESS	regulation of body fluid levels	261	27	0.000137051	ADCY1; ADCY2; ADCY3; ADCY4; ADCY6; ADCY7; ADCY8; ADCY9; ADORA2A; COL1A1; COL1A2; ENTPD1; F3; F8; GNAS; GNB1; GNG2; GP1BA; GP6; ILK; PDGFA; PDGFB; PRKACA; PRKACB; PRKACG; PTPN6; TRPV4
CL3	DOWN	GO_BIOLOGICAL_PROCESS	cellular response to prostaglandin E stimulus	11	6	0.000182973	ADCY6; GNB1; GNG2; PRKAA1; PRKAA2; PTGER4
CL3	DOWN	GO_BIOLOGICAL_PROCESS	second-messenger-mediated signaling	173	21	0.000198099	ADCY1; ADCY2; ADCY3; ADCY4; ADCY6; ADCY7; ADCY8; ADCY9; ADORA2A; CCL20; GNAL; GNAS; GNB1; GNG2; GRIN1; PDE7A; PDGFB; PRKAA1; PRKACA; PTGER4; RAPGEF3
CL3	DOWN	GO_BIOLOGICAL_PROCESS	cellular response to alcohol	49	11	0.000204522	ADCY1; ADCY2; ADCY3; ADCY6; ADCY7; ADCY8; GNB1; GNG2; PRKAA1; PRKAA2; PTGER4
CL3	DOWN	GO_BIOLOGICAL_PROCESS	nucleobase-containing small molecule metabolic process	94	15	0.000230702	ADCY1; ADCY2; ADCY3; ADCY4; ADCY6; ADCY7; ADCY8; ADCY9; ENTPD1; HK1; HK3; MAGI3; MTOR; PDE7A; TK1
CL3	DOWN	GO_BIOLOGICAL_PROCESS	adenylate cyclase-modulating G protein-coupled receptor signaling pathway	107	16	0.000236891	ADCY1; ADCY2; ADCY3; ADCY4; ADCY6; ADCY7; ADCY8; ADCY9; ADORA2A; GNAL; GNAS; GNB1; GNG2; HTR1A; PRKACB; PTGER4
CL3	UP	TRRUST	CEBPA	47	7	0.000238539	GAPDH; ICAM1; ITGAX; S100A9; SFTPD; SOCS3; STAR
CL3	UP	TRRUST	NFKB1	276	15	0.000238539	A2M; CXCL8; FBP1; GATA3; GCLC; ICAM1; IL1B; IL2; IL4; ITGAX; MGMT; MICA; NPPB; SOCS3; TAP1
CL3	UP	TRRUST	RELA	272	15	0.000238539	CXCL8; FBP1; GATA3; GCLC; ICAM1; IL1B; IL2; IL4; ITGAX; MGMT; MICA; NPPB; SIRT1; SOCS3; TAP1
CL3	DOWN	GO_BIOLOGICAL_PROCESS	nucleoside phosphate metabolic process	83	14	0.000245213	ADCY1; ADCY2; ADCY3; ADCY4; ADCY6; ADCY7; ADCY8; ADCY9; ENTPD1; HK1; HK3; MAGI3; PDE7A; TK1
CL3	DOWN	KEGG	04962_Vasopressin-regulated water reabsorption	20	6	0.000331819	ADCY3; ADCY6; ADCY9; PRKACA; PRKACB; PRKACG
CL3	DOWN	GO_BIOLOGICAL_PROCESS	purine ribonucleotide metabolic process	63	12	0.000361072	ADCY1; ADCY2; ADCY3; ADCY4; ADCY6; ADCY7; ADCY8; ADCY9; HK1; HK3; MAGI3; PDE7A
CL3	DOWN	GO_MOLECULAR_FUNCTION	GTPase activity	79	13	0.000390139	GNAL; GNAS; GNB1; GNB2; GNB3; GNB5; GNG10; GNG11; GNG3; GNG5; GNG8; GNGT1; GNGT2
CL3	DOWN	GO_BIOLOGICAL_PROCESS	dopamine receptor signaling pathway	19	7	0.000412017	ADCY6; GNAL; GNAS; GNB1; GNB5; GNG2; GSK3A
CL3	DOWN	GO_BIOLOGICAL_PROCESS	ribonucleotide metabolic process	64	12	0.000412017	ADCY1; ADCY2; ADCY3; ADCY4; ADCY6; ADCY7; ADCY8; ADCY9; HK1; HK3; MAGI3; PDE7A
CL3	DOWN	GO_BIOLOGICAL_PROCESS	multicellular organismal homeostasis	143	18	0.000510856	ADCY1; ADCY2; ADCY3; ADCY4; ADCY6; ADCY7; ADCY8; ADCY9; GNAS; IL17A; NOX4; PRKAA1; PRKAA2; PRKACA; PRKACB; PRKACG; TLR9; TRPV4
CL3	DOWN	GO_BIOLOGICAL_PROCESS	purine nucleotide metabolic process	66	12	0.000510856	ADCY1; ADCY2; ADCY3; ADCY4; ADCY6; ADCY7; ADCY8; ADCY9; HK1; HK3; MAGI3; PDE7A
CL3	DOWN	GO_BIOLOGICAL_PROCESS	ribose phosphate metabolic process	66	12	0.000510856	ADCY1; ADCY2; ADCY3; ADCY4; ADCY6; ADCY7; ADCY8; ADCY9; HK1; HK3; MAGI3; PDE7A
CL3	DOWN	KEGG	04912_GnRH signaling pathway	76	11	0.000513183	ADCY1; ADCY2; ADCY3; ADCY4; ADCY6; ADCY7; ADCY8; ADCY9; PRKACA; PRKACB; PRKACG
CL3	DOWN	GO_MOLECULAR_FUNCTION	lyase activity	40	9	0.000543395	ADCY1; ADCY2; ADCY3; ADCY4; ADCY6; ADCY7; ADCY8; ADCY9; CD38
CL3	DOWN	GO_BIOLOGICAL_PROCESS	purine-containing compound metabolic process	68	12	0.000681238	ADCY1; ADCY2; ADCY3; ADCY4; ADCY6; ADCY7; ADCY8; ADCY9; HK1; HK3; MAGI3; PDE7A
CL3	DOWN	GO_BIOLOGICAL_PROCESS	cellular response to catecholamine stimulus	47	10	0.000685824	ADCY6; APP; GNAL; GNAS; GNB1; GNB5; GNG2; GSK3A; HTR1A; PRKACA
CL3	DOWN	GO_BIOLOGICAL_PROCESS	cellular response to monoamine stimulus	47	10	0.000685824	ADCY6; APP; GNAL; GNAS; GNB1; GNB5; GNG2; GSK3A; HTR1A; PRKACA
CL3	DOWN	GO_BIOLOGICAL_PROCESS	G protein-coupled receptor signaling pathway, coupled to cyclic nucleotide second messenger	119	16	0.000685824	ADCY1; ADCY2; ADCY3; ADCY4; ADCY6; ADCY7; ADCY8; ADCY9; ADORA2A; GNAL; GNAS; GNB1; GNG2; HTR1A; PRKACB; PTGER4
CL3	DOWN	KEGG	05110_Vibrio cholerae infection	15	5	0.000753252	ADCY3; ADCY9; PRKACA; PRKACB; PRKACG
CL3	DOWN	GO_BIOLOGICAL_PROCESS	cellular response to prostaglandin stimulus	15	6	0.000858598	ADCY6; GNB1; GNG2; PRKAA1; PRKAA2; PTGER4
CL3	DOWN	GO_BIOLOGICAL_PROCESS	purine nucleotide biosynthetic process	30	8	0.000858598	ADCY1; ADCY2; ADCY3; ADCY4; ADCY6; ADCY7; ADCY8; ADCY9
CL3	DOWN	GO_BIOLOGICAL_PROCESS	purine ribonucleotide biosynthetic process	30	8	0.000858598	ADCY1; ADCY2; ADCY3; ADCY4; ADCY6; ADCY7; ADCY8; ADCY9
CL3	DOWN	GO_BIOLOGICAL_PROCESS	response to catecholamine	49	10	0.000858598	ADCY6; APP; GNAL; GNAS; GNB1; GNB5; GNG2; GSK3A; HTR1A; PRKACA
CL3	DOWN	GO_BIOLOGICAL_PROCESS	response to monoamine	49	10	0.000858598	ADCY6; APP; GNAL; GNAS; GNB1; GNB5; GNG2; GSK3A; HTR1A; PRKACA
CL3	DOWN	GO_BIOLOGICAL_PROCESS	response to prostaglandin E	15	6	0.000858598	ADCY6; GNB1; GNG2; PRKAA1; PRKAA2; PTGER4
CL3	DOWN	GO_BIOLOGICAL_PROCESS	adenylate cyclase-inhibiting G protein-coupled receptor signaling pathway	50	10	0.00101445	ADCY1; ADCY2; ADCY3; ADCY4; ADCY6; ADCY7; ADCY8; ADCY9; GNAL; HTR1A
CL3	DOWN	GO_BIOLOGICAL_PROCESS	purine-containing compound biosynthetic process	31	8	0.0010321	ADCY1; ADCY2; ADCY3; ADCY4; ADCY6; ADCY7; ADCY8; ADCY9
CL3	DOWN	GO_BIOLOGICAL_PROCESS	ribonucleotide biosynthetic process	31	8	0.0010321	ADCY1; ADCY2; ADCY3; ADCY4; ADCY6; ADCY7; ADCY8; ADCY9
CL3	DOWN	KEGG	04916_Melanogenesis	83	11	0.00108389	ADCY1; ADCY2; ADCY3; ADCY4; ADCY6; ADCY7; ADCY8; ADCY9; PRKACA; PRKACB; PRKACG
CL3	DOWN	GO_BIOLOGICAL_PROCESS	cellular response to ketone	63	11	0.00128752	ADCY1; ADCY2; ADCY3; ADCY6; ADCY8; GNB1; GNG2; PRKAA1; PRKAA2; PTGER4; SERPINF1
CL3	DOWN	KEGG	04114_Oocyte meiosis	85	11	0.00130355	ADCY1; ADCY2; ADCY3; ADCY4; ADCY6; ADCY7; ADCY8; ADCY9; PRKACA; PRKACB; PRKACG
CL3	UP	TRRUST	JUNB	14	4	0.00139516	IL1B; IL4; SFTPD; SMAD4
CL3	DOWN	GO_BIOLOGICAL_PROCESS	ribose phosphate biosynthetic process	33	8	0.00156189	ADCY1; ADCY2; ADCY3; ADCY4; ADCY6; ADCY7; ADCY8; ADCY9
CL3	DOWN	GO_CELLULAR_COMPONENT	dendrite	221	21	0.00161979	ADCY2; ADCY4; ADCY8; ADCY9; ADORA2A; APP; GNAS; GNB1; GNB3; GNG13; GNG3; GRIN1; GSK3A; HTR1A; ILK; MAGI2; MTOR; NGF; PRKAA1; PRKAA2; PRKACA
CL3	DOWN	GO_BIOLOGICAL_PROCESS	nucleoside phosphate biosynthetic process	43	9	0.00164796	ADCY1; ADCY2; ADCY3; ADCY4; ADCY6; ADCY7; ADCY8; ADCY9; TK1
CL3	DOWN	KEGG	04024_cAMP signaling pathway	165	16	0.0016952	ADCY1; ADCY2; ADCY3; ADCY4; ADCY6; ADCY7; ADCY8; ADCY9; ADORA2A; BRAF; GRIN1; HTR1A; PRKACA; PRKACB; PRKACG; RAPGEF3
CL3	DOWN	GO_CELLULAR_COMPONENT	dendritic tree	223	21	0.0017207	ADCY2; ADCY4; ADCY8; ADCY9; ADORA2A; APP; GNAS; GNB1; GNB3; GNG13; GNG3; GRIN1; GSK3A; HTR1A; ILK; MAGI2; MTOR; NGF; PRKAA1; PRKAA2; PRKACA
CL3	DOWN	KEGG	04720_Long-term potentiation	62	9	0.00188557	ADCY1; ADCY8; ARAF; BRAF; GRIN1; PRKACA; PRKACB; PRKACG; RAPGEF3
CL3	UP	TRRUST	CEBPB	51	6	0.00203914	CXCL8; IL1B; IL4; S100A9; SFTPD; STAR
CL3	DOWN	KEGG	04015_Rap1 signaling pathway	187	17	0.00224596	ADCY1; ADCY2; ADCY3; ADCY4; ADCY6; ADCY7; ADCY8; ADCY9; ADORA2A; BRAF; MAGI1; MAGI2; MAGI3; NGF; PDGFA; PDGFB; RAPGEF3
CL3	DOWN	GO_BIOLOGICAL_PROCESS	nucleotide metabolic process	81	12	0.00262488	ADCY1; ADCY2; ADCY3; ADCY4; ADCY6; ADCY7; ADCY8; ADCY9; HK1; HK3; MAGI3; PDE7A
CL3	DOWN	GO_CELLULAR_COMPONENT	side of membrane	284	24	0.00264109	CD69; F3; GNAL; GNAS; GNB1; GNB2; GNB3; GNB4; GNB5; GNG10; GNG11; GNG12; GNG13; GNG2; GNG3; GNG4; GNG5; GNG7; GNG8; GNGT1; GNGT2; GP1BA; IL13; IL17A
CL3	DOWN	GO_BIOLOGICAL_PROCESS	cellular response to dopamine	38	8	0.00401866	ADCY6; GNAL; GNAS; GNB1; GNB5; GNG2; GSK3A; HTR1A
CL3	DOWN	GO_BIOLOGICAL_PROCESS	response to dopamine	38	8	0.00401866	ADCY6; GNAL; GNAS; GNB1; GNB5; GNG2; GSK3A; HTR1A
CL3	DOWN	GO_BIOLOGICAL_PROCESS	activation of protein kinase activity	206	20	0.00410271	ADCY1; ADCY2; ADCY3; ADCY4; ADCY6; ADCY7; ADCY8; ADCY9; BRAF; GADD45A; GNG3; IL18; MTOR; NGF; PDGFB; PRKAA1; PRKACA; PRKACB; PRKACG; TGFBR1
CL3	DOWN	GO_BIOLOGICAL_PROCESS	response to prostaglandin	21	6	0.00532251	ADCY6; GNB1; GNG2; PRKAA1; PRKAA2; PTGER4
CL3	UP	TRRUST	HDAC1	66	6	0.00745625	CXCL8; ICAM1; IL2; MGMT; MICA; SP1
CL3	DOWN	GO_BIOLOGICAL_PROCESS	nucleotide biosynthetic process	42	8	0.00758712	ADCY1; ADCY2; ADCY3; ADCY4; ADCY6; ADCY7; ADCY8; ADCY9
CL3	DOWN	KEGG	04915_Estrogen signaling pathway	109	11	0.00967143	ADCY1; ADCY2; ADCY3; ADCY4; ADCY6; ADCY7; ADCY8; ADCY9; PRKACA; PRKACB; PRKACG
